# Supplementary material for: Quantitative proteomic analysis using iTRAQ to identify salt-responsive proteins during the germination stage of two Medicago species
Source: Sci Rep. 2018 Jun 22;8:9553. doi: 10.1038/s41598-018-27935-8 (PMC6015060; doi:10.1038/s41598-018-27935-8)
Supplement: Supplementary file 2 — Supplementary Table 1 [file 41598_2018_27935_MOESM2_ESM.xlsx]

## Sheet: Sheet1
Supplementary Table 1 The total identified proteins from Zhongmu-3 and R108 by iTRAQ
GenBank ID	UniProt ID	Gene ID	Organism	Length (amino acid)	Molecular Weight	Protein name	Protein abundance value by iTRAQ												Ratio		Unique Peptide Count			Identification Probability
							MO-1	MO-2	MO-3	MS-1	MS-2	MS-3	RO-1	RO-2	RO-3	RS-1	RS-2	RS-3	MS/M0	RS/R0	Unique Peptide Count in iTRAQ 1	Unique Peptide Count in iTRAQ 2	Unique Peptide Count in iTRAQ 3	Identification Probability in iTRAQ 1	Identification Probability in iTRAQ 2	Identification Probability in iTRAQ 3
XP_003606047.1	G7JG19	MTR_4g051270	Medicago truncatula	456	51 kDa	ribulose bisphosphate carboxylase large chain domain protein [Medicago truncatula]	284881	244589	246290	228210	237901	198668	246290	256749	246290	211456	234625	239555	0.856938	0.915001	27	28	27	1	1	1
XP_003590686.1	G7IEH0	MTR_1g072610	Medicago truncatula	553	64 kDa	glycinin G4 [Medicago truncatula]	118950	133826	100721	138545	171756	153726	158048	155872	175365	191901	169391	212927	1.31268	1.17359	21	20	19	1	1	1
XP_013449903.1	A0A072U3K0	MTR_7g097000	Medicago truncatula	531	61 kDa	legumin A2 [Medicago truncatula]	124864	127488	124002	120611	137588	142441	313912	336442	378517	459594	360590	440872	1.06453	1.22567	22	24	21	1	1	1
XP_003624146.1	Q2HW21	MTR_7g079740 MtrDRAFT_AC148289g6v2	Medicago truncatula	473	54 kDa	vicilin 47 kDa protein [Medicago truncatula]	69272.7	65991.8	55492.3	59475.2	59475.2	80684.3	81245.5	124864	97966.4	104273	97289.7	118129	1.04654	1.05135	26	28	25	1	1	1
XP_013449902.1	A0A072UDP2	MTR_7g096990	Medicago truncatula	525	60 kDa	legumin A2 [Medicago truncatula]	108701	97289.7	84695.6	115698	123145	118129	186653	215899	226633	273276	221969	279018	1.22803	1.23058	10	12	12	1	1	1
XP_013469811.1	A0A072VPD1	MTR_1g103400	Medicago truncatula	667	78 kDa	vicilin 47 kDa protein [Medicago truncatula]	105728	118950	130167	106464	128375	151609	299044	378517	411348	402883	318294	408507	1.08906	1.03744	17	20	21	1	1	1
XP_013460697.1	A0A072UZ59	MTR_3g068030	Medicago truncatula	436	48 kDa	ribulose bisphosphate carboxylase/oxygenase activase [Medicago truncatula]	248003	212927	249728	193235	205674	175365	194579	194579	197296	168221	190575	168221	0.808087	0.89865	28	24	25	1	1	1
XP_003597558.1	G7IS29	MTR_2g099560	Medicago truncatula	863	97 kDa	seed linoleate 9S-lipoxygenase [Medicago truncatula]	279018	279018	251465	269514	290867	296979	207105	241222	237901	258535	226633	269514	1.05912	1.09976	41	42	42	1	1	1
XP_003621695.2	G7KTU9	MTR_7g021780	Medicago truncatula	598	65 kDa	F0F1-type ATP synthase, beta subunit [Medicago truncatula]	121450	151609	99334	84695.6	63303.6	64187.3	39511.9	19349.4	12944	24322.4	18561.2	14164.6	0.569792	0.794484	36	36	33	1	1	1
XP_003624149.1	Q2HW19	MTR_7g079770 MtrDRAFT_AC148289g8v2	Medicago truncatula	463	53 kDa	vicilin 47 kDa protein [Medicago truncatula]	172951	147464	138545	162491	167059	181549	284881	391866	383801	353169	324982	405685	1.1136	1.02196	17	16	18	1	1	1
XP_013450091.1	A0A072U338	MTR_7g103620	Medicago truncatula	444	48 kDa	phosphopyruvate hydratase [Medicago truncatula]	184083	180295	182812	179050	179050	176585	124864	127488	129267	131984	131072	132902	0.977144	1.03757	28	27	26	1	1	1
XP_013465956.1	A0A072VDW9	MTR_1g017390	Medicago truncatula	591	63 kDa	TCP-1/cpn60 chaperonin family protein [Medicago truncatula]	221969	209996	218913	202842	221969	204253	194579	184083	184083	179050	184083	172951	0.966487	0.95262	32	31	33	1	1	1
XP_003618736.1	B7FHB2	MTR_6g018310	Medicago truncatula	180	20 kDa	ribulose bisphosphate carboxylase small chain [Medicago truncatula]	217401	236257	248003	233005	214408	191901	187951	200050	212927	182812	179050	171756	0.911142	0.887988	9	9	9	1	1	1
XP_003596091.1	G7IT85	MTR_2g066110	Medicago truncatula	479	50 kDa	phosphoglycerate kinase-like protein [Medicago truncatula]	228210	208545	229797	197296	198668	185364	207105	202842	207105	180295	186653	172951	0.872142	0.874965	27	24	26	1	1	1
XP_013446435.1	G7ZVI4	MTR_8g078870	Medicago truncatula	329	35 kDa	photosystem II oxygen-evolving enhancer protein [Medicago truncatula]	229797	211456	218913	179050	177813	158048	168221	163621	181549	147464	154795	152664	0.77997	0.886113	18	18	18	1	1	1
XP_013470102.1	A0A072W1H5	MTR_1g108765	Medicago truncatula	559	60 kDa	F0F1-type ATP synthase, beta subunit [Medicago truncatula]	251465	248003	262144	249728	236257	239555	229797	239555	233005	236257	228210	228210	0.952638	0.986217	25	25	25	1	1	1
XP_013455979.1	I3SKN7	MTR_4g057970	Medicago truncatula	587	62 kDa	ruBisCO large subunit-binding protein [Medicago truncatula]	214408	193235	211456	194579	200050	190575	180295	176585	170569	163621	169391	164759	0.94525	0.943734	28	27	29	1	1	1
XP_013447455.1	A0A072TWG5	MTR_7g007200	Medicago truncatula	181	20 kDa	ribulose bisphosphate carboxylase small chain [Medicago truncatula]	121450	131984	77397.5	143431	138545	76862.9	263967	231395	316095	258535	225068	248003	1.08466	0.901595	11	14	10	1	1	1
XP_003597559.1	G7IS30	MTR_2g099570	Medicago truncatula	861	97 kDa	seed linoleate 9S-lipoxygenase [Medicago truncatula]	273276	282913	244589	262144	292890	301124	187951	218913	212927	239555	202842	267652	1.06916	1.14563	30	32	32	1	1	1
XP_003617873.1	G7K4R2	MTR_5g096430 MTR_5g096460	Medicago truncatula	699	80 kDa	heat shock protein 81-2 [Medicago truncatula]	267652	269514	254976	249728	265803	249728	225068	233005	234625	248003	234625	237901	0.966065	1.04018	36	36	37	1	1	1
XP_003601160.1	G7J486	MTR_3g076660	Medicago truncatula	489	53 kDa	elongation factor Tu protein [Medicago truncatula]	155872	149522	153726	135694	145433	139509	147464	145433	149522	144429	138545	137588	0.916181	0.950598	17	17	15	1	1	1
XP_003592793.1	G7IF28	MTR_1g116120 MTR_5g059410	Medicago truncatula	735	80 kDa	plastid transketolase [Medicago truncatula]	262144	260333	269514	280959	273276	260333	303219	286863	311744	279018	284881	258535	1.02851	0.911967	27	27	27	1	1	1
XP_003608875.1	G7JML2	MTR_4g103920	Medicago truncatula	339	37 kDa	glyceraldehyde-3-phosphate dehydrogenase [Medicago truncatula]	168221	191901	191901	193235	177813	179050	159147	170569	167059	175365	165905	164759	0.996514	1.01863	15	14	14	1	1	1
XP_003625487.2	Q2HT97	MTR_7g099680 MtrDRAFT_AC150776g9v2	Medicago truncatula	649	71 kDa	heat shock cognate 70 kDa protein [Medicago truncatula]	181549	190575	200050	193235	175365	184083	171756	184083	172951	180295	171756	177813	0.965936	1.00203	26	28	26	1	1	1
XP_003627185.1	G7LIY0	MTR_8g018550	Medicago truncatula	868	98 kDa	seed linoleate 9S-lipoxygenase [Medicago truncatula]	189259	190575	182812	181549	190575	190575	185364	189259	186653	211456	195933	211456	1.0001	1.10257	34	30	32	1	1	1
XP_003592913.1	Q1SKX2	MTR_2g005690 MtrDRAFT_AC140550g11v2	Medicago truncatula	707	76 kDa	70 kDa heat shock protein [Medicago truncatula]	301124	269514	273276	248003	256749	239555	244589	226633	233005	218913	233005	225068	0.881971	0.961318	26	28	27	1	1	1
YP_001381721.1	S4T0X8	-	Medicago truncatula	511	56 kDa	ATP synthase CF1 alpha subunit (chloroplast) [Medicago truncatula]	341139	320508	365624	307452	280959	273276	292890	284881	279018	242900	262144	241222	0.838812	0.871002	14	16	15	1	1	1
XP_013459618.1	B7FJ16	MTR_3g449930	Medicago truncatula	261	28 kDa	oxygen-evolving enhancer protein 2-1 [Medicago truncatula]	246290	234625	280959	215899	202842	200050	239555	223513	229797	202842	214408	193235	0.812196	0.881103	13	13	13	1	1	1
XP_003624677.1	G7L0I7	MTR_7g086300	Medicago truncatula	803	89 kDa	cobalamin-independent methionine synthase [Medicago truncatula]	129267	147464	136638	151609	158048	159147	139509	143431	152664	176585	163621	159147	1.1341	1.14634	31	33	33	1	1	1
XP_013464366.1	A0A072V9Z1	MTR_2g070420	Medicago truncatula	372	41 kDa	peroxisomal (S)-2-hydroxy-acid oxidase GLO1 [Medicago truncatula]	198668	223513	211456	234625	242900	229797	246290	241222	269514	253214	256749	226633	1.11629	0.973014	19	17	18	1	1	1
XP_003601828.1	G7J2H2	MTR_3g085850	Medicago truncatula	340	37 kDa	glyceraldehyde-3-phosphate dehydrogenase [Medicago truncatula]	154795	176585	163621	193235	187951	181549	145433	153726	140479	156956	151609	153726	1.13684	1.05152	21	17	17	1	1	1
XP_013467256.1	A0A072VT43	MTR_1g048000	Medicago truncatula	843	94 kDa	translation elongation factor EF-2 subunit [Medicago truncatula]	151609	176585	161369	179050	184083	198668	217401	228210	226633	286863	244589	260333	1.14756	1.17782	34	32	30	1	1	1
XP_003615160.1	B7FIY3	MTR_5g064580	Medicago truncatula	260	29 kDa	general regulatory factor 2 [Medicago truncatula]	363098	348307	350730	336442	327242	322737	301124	301124	316095	290867	296979	292890	0.928716	0.959048	13	13	14	1	1	1
XP_003596092.1	G7IT86	MTR_2g066120	Medicago truncatula	401	42 kDa	phosphoglycerate kinase-like protein [Medicago truncatula]	197296	184083	161369	172951	189259	159147	221969	231395	249728	209996	208545	246290	0.960587	0.945581	22	22	21	1	1	1
YP_009237616.1	A0A126TGR5	-	Medicago truncatula	506	55 kDa	ATPase subunit 1 (mitochondrion) [Medicago truncatula]	475801	405685	539028	475801	447026	453266	417090	428816	437827	408507	417090	391866	0.96873	0.948377	20	19	21	1	1	1
XP_003624553.1	G7KYC0	MTR_7g084800	Medicago truncatula	404	43 kDa	glyceraldehyde-3-phosphate dehydrogenase [Medicago truncatula]	284881	271388	299044	251465	249728	233005	282913	269514	286863	273276	282913	256749	0.858397	0.968603	15	13	14	1	1	1
XP_003602545.2	G7JAX4	MTR_3g095530	Medicago truncatula	377	42 kDa	actin-related protein 4A [Medicago truncatula]	275177	269514	279018	269514	256749	253214	221969	223513	217401	217401	211456	211456	0.946302	0.965952	13	12	12	1	1	1
XP_013454494.1	A0A072URM9	MTR_4g005410	Medicago truncatula	624	69 kDa	archaeal/vacuolar-type H+-ATPase subunit A [Medicago truncatula]	249728	248003	258535	253214	251465	241222	217401	220436	218913	215899	217401	211456	0.986294	0.981738	36	35	34	1	1	1
XP_013461277.1	A0A072V0J2	MTR_3g088220	Medicago truncatula	513	57 kDa	protein disulfide isomerase [Medicago truncatula]	201441	195933	189259	184083	186653	177813	234625	248003	236257	236257	229797	236257	0.935081	0.976944	22	23	20	1	1	1
XP_003630582.1	G7LIT0	MTR_8g100040	Medicago truncatula	926	103 kDa	ATP-dependent Clp protease ATP-binding subunit [Medicago truncatula]	236257	242900	248003	253214	244589	234625	233005	229797	231395	236257	220436	229797	1.00725	0.988898	40	42	42	1	1	1
XP_003603851.1	G7J5Y4	MTR_3g115920	Medicago truncatula	451	48 kDa	glyceraldehyde-3-phosphate dehydrogenase B [Medicago truncatula]	292890	284881	316095	277091	280959	256749	290867	263967	273276	263967	280959	246290	0.911545	0.955448	17	18	15	1	1	1
XP_003612664.1	G7K882	MTR_5g027530	Medicago truncatula	411	46 kDa	phosphoribulokinase [Medicago truncatula]	299044	284881	331810	271388	267652	242900	277091	256749	267652	248003	251465	226633	0.853893	0.905937	16	15	14	1	1	1
XP_013443748.1	I3SSE5	MTR_8g005175	Medicago truncatula	232	25 kDa	oxygen-evolving enhancer protein [Medicago truncatula]	296979	296979	277091	260333	280959	242900	313912	277091	311744	271388	277091	253214	0.900285	0.888061	7	6	7	1	1	1
XP_013444392.1	A0A072TLZ7	MTR_8g018735	Medicago truncatula	865	97 kDa	seed linoleate 9S-lipoxygenase [Medicago truncatula]	207105	217401	214408	209996	208545	201441	207105	193235	201441	244589	229797	217401	0.970369	1.14957	34	33	31	1	1	1
XP_003604818.1	G7JRA2	MTR_4g019110	Medicago truncatula	449	51 kDa	tubulin beta-1 chain [Medicago truncatula]	207105	200050	181549	197296	205674	189259	215899	212927	225068	201441	198668	200050	1.00599	0.917823	19	21	21	1	1	1
XP_013453279.1	A0A072UDY2	MTR_5g004680	Medicago truncatula	1077	121 kDa	presequence protease [Medicago truncatula]	241222	244589	267652	241222	237901	237901	225068	223513	221969	217401	214408	202842	0.951637	0.946464	46	48	44	1	1	1
XP_003607065.1	G7JJV9	MTR_4g071860	Medicago truncatula	400	43 kDa	fructose-bisphosphate aldolase class I [Medicago truncatula]	262144	253214	277091	246290	236257	221969	284881	280959	269514	254976	273276	248003	0.889037	0.929253	15	15	16	1	1	1
XP_003610706.1	G7K2D0	MTR_5g006130	Medicago truncatula	209	23 kDa	photosystem I reaction center subunit II [Medicago truncatula]	214408	207105	242900	190575	187951	179050	195933	184083	185364	164759	179050	160254	0.839202	0.891547	8	8	8	1	1	1
XP_003596988.1	G7ITZ5	MTR_2g088360	Medicago truncatula	979	107 kDa	cytoplasmic-like aconitate hydratase [Medicago truncatula]	215899	236257	221969	248003	260333	271388	214408	211456	221969	254976	251465	241222	1.15665	1.1541	33	29	34	1	1	1
XP_003611961.2	G7KC87	MTR_5g019780	Medicago truncatula	702	83 kDa	cupin family protein [Medicago truncatula]	124002	134757	128375	117313	139509	150562	282913	305328	309590	309590	280959	296979	1.05231	0.988524	12	14	15	1	1	1
XP_003618284.1	G7KIR1	MTR_6g006990	Medicago truncatula	260	28 kDa	carbonic anhydrase family protein [Medicago truncatula]	251465	277091	277091	282913	305328	280959	327242	311744	331810	320508	318294	284881	1.07888	0.951469	12	13	13	1	1	1
XP_003625007.2	Q2HW53	MTR_7g089970 MtrDRAFT_AC147961g17v2	Medicago truncatula	1612	176 kDa	ferredoxin-dependent glutamate synthase [Medicago truncatula]	179050	193235	194579	187951	195933	194579	202842	204253	198668	217401	211456	202842	1.02046	1.04282	43	43	40	1	1	1
XP_003612185.1	G7JW95	MTR_5g022300	Medicago truncatula	361	40 kDa	leaf ferredoxin-NADP reductase [Medicago truncatula]	225068	221969	237901	212927	223513	212927	228210	217401	225068	201441	212927	191901	0.948068	0.903964	18	18	17	1	1	1
XP_013455625.1	A0A072UJP2	MTR_4g046757	Medicago truncatula	577	65 kDa	isocitrate lyase [Medicago truncatula]	168221	193235	162491	212927	241222	260333	124864	145433	158048	226633	189259	242900	1.36365	1.53799	20	18	17	1	1	1
XP_003616180.1	G7KFV1	MTR_5g077000	Medicago truncatula	470	51 kDa	UTP-glucose-1-phosphate uridylyltransferase [Medicago truncatula]	249728	239555	242900	246290	233005	229797	217401	217401	212927	211456	209996	208545	0.968462	0.972624	24	21	25	1	1	1
XP_003602730.1	G7J2R6	MTR_3g098420	Medicago truncatula	992	108 kDa	110 kDa 4SNc-tudor domain protein [Medicago truncatula]	228210	236257	231395	253214	267652	265803	241222	242900	249728	265803	253214	258535	1.1305	1.05955	34	35	33	1	1	1
XP_003627196.1	G7LIZ2	MTR_8g018690	Medicago truncatula	865	97 kDa	seed linoleate 9S-lipoxygenase [Medicago truncatula]	155872	161369	150562	148489	154795	154795	145433	153726	146445	174154	164759	176585	0.979216	1.15685	19	20	19	1	1	1
XP_003606476.1	G7JQI3	MTR_4g060780	Medicago truncatula	473	53 kDa	allergen gly M Bd 28 kDa protein [Medicago truncatula]	108701	104998	107950	101421	110218	121450	225068	256749	280959	251465	233005	267652	1.03557	0.986033	14	13	14	1	1	1
XP_003591643.1	Q1RSH3	MTR_1g090140 MtrDRAFT_AC161864g24v2	Medicago truncatula	574	61 kDa	TCP-1/cpn60 chaperonin family protein [Medicago truncatula]	284881	275177	286863	265803	253214	263967	256749	262144	262144	251465	251465	263967	0.924508	0.981897	28	28	30	1	1	1
YP_001381715.1	S4SZZ8	-	Medicago truncatula	320	35 kDa	cytochrome f (chloroplast) [Medicago truncatula]	185364	175365	187951	156956	165905	158048	180295	175365	177813	177813	175365	164759	0.876483	0.970878	17	18	16	1	1	1
XP_003606055.2	S4T074	psbB MTR_4g051370	Medicago truncatula	508	56 kDa	photosystem II CP47 chlorophyll A apoprotein [Medicago truncatula]	119778	150562	118950	118950	139509	135694	152664	162491	161369	169391	163621	179050	1.01249	1.07458	12	13	12	1	1	1
XP_013468169.1	A0A072VKP7	MTR_1g063380	Medicago truncatula	810	90 kDa	ATPase, AAA-type, CDC48 protein [Medicago truncatula]	186653	221969	128375	194579	229797	137588	263967	265803	331810	316095	273276	360590	1.0465	1.10258	27	27	24	1	1	1
XP_003603176.1	G7J8C0	MTR_3g104720	Medicago truncatula	876	99 kDa	puromycin-sensitive aminopeptidase-like protein [Medicago truncatula]	189259	194579	191901	189259	201441	195933	249728	246290	251465	269514	246290	256749	1.01892	1.03354	36	37	38	1	1	1
XP_003624145.1	Q2HW22	MTR_7g079730 MtrDRAFT_AC148289g5v2	Medicago truncatula	464	53 kDa	vicilin 47 kDa protein [Medicago truncatula]	288858	234625	223513	275177	271388	301124	381150	502931	466010	428816	453266	459594	1.1348	0.993768	10	9	9	1	1	1
XP_003590025.1	B7FJQ4	MTR_1g043040	Medicago truncatula	332	36 kDa	cytoplasmic-like malate dehydrogenase [Medicago truncatula]	394591	368167	375903	394591	383801	397336	383801	391866	397336	400100	391866	389159	1.03255	1.00692	13	9	10	1	1	1
XP_013443515.1	A0A072TVH5	MTR_0009s0390	Medicago truncatula	791	90 kDa	heat shock protein 81-2 [Medicago truncatula]	150562	149522	154795	147464	132902	143431	136638	145433	140479	140479	135694	139509	0.931668	0.983746	28	30	28	1	1	1
XP_013454459.1	I3SZG9	MTR_5g098785	Medicago truncatula	277	30 kDa	light-harvesting complex I chlorophyll A/B-binding protein [Medicago truncatula]	279018	271388	294927	234625	241222	212927	195933	197296	195933	177813	180295	168221	0.814795	0.893353	8	9	9	1	1	1
XP_003603843.1	G7J5X6	MTR_3g114850	Medicago truncatula	167	17 kDa	plastocyanin [Medicago truncatula]	142441	131072	170569	130167	113317	115698	129267	134757	130167	126607	122295	119778	0.808817	0.935281	3	3	2	1	1	1
XP_003610319.1	G7JGP9	MTR_4g130860	Medicago truncatula	567	60 kDa	cytosol aminopeptidase family protein [Medicago truncatula]	262144	251465	256749	256749	260333	248003	318294	322737	338783	324982	331810	305328	0.993155	0.981942	19	19	19	1	1	1
XP_003630727.1	G7L7H0	MTR_8g102620	Medicago truncatula	591	65 kDa	NADP-dependent malic enzyme-like protein [Medicago truncatula]	263967	290867	269514	294927	305328	296979	305328	313912	334118	373306	345901	353169	1.08842	1.12484	23	24	25	1	1	1
XP_013447247.1	A0A072TUS4	MTR_8g099795	Medicago truncatula	668	74 kDa	heat shock 70 kDa protein [Medicago truncatula]	378517	391866	400100	348307	411348	386471	271388	267652	290867	275177	277091	279018	0.979191	1.00166	18	18	19	1	1	1
XP_003626314.1	Q2HTN2	MTR_7g113790 MtrDRAFT_AC150244g11v2	Medicago truncatula	437	48 kDa	basic 7S globulin-like protein [Medicago truncatula]	110218	108701	93326.6	114898	114105	110218	148489	146445	167059	273276	225068	271388	1.08639	1.66611	8	10	9	1	1	1
XP_003629736.1	G7LIN7	MTR_8g085980	Medicago truncatula	449	50 kDa	tubulin beta-1 chain [Medicago truncatula]	164759	181549	155872	162491	152664	160254	138545	159147	156956	158048	145433	146445	0.94669	0.989614	17	16	16	1	1	1
XP_003597562.1	G7IS33	MTR_2g099620	Medicago truncatula	413	47 kDa	DEAD-box ATP-dependent RNA helicase [Medicago truncatula]	116502	133826	133826	129267	127488	145433	122295	124864	110985	140479	127488	113317	1.04695	1.06461	21	21	21	1	1	1
XP_003590467.1	G7IAA1	MTR_1g064060	Medicago truncatula	341	38 kDa	pfkB family carbohydrate kinase [Medicago truncatula]	94629.3	93326.6	97966.4	97289.7	100721	95287.5	99334	102837	102127	104273	107204	95950.3	1.0258	1.01028	16	14	16	1	1	1
XP_013454118.1	I3SU63	MTR_5g069055	Medicago truncatula	358	38 kDa	fructose-bisphosphate aldolase [Medicago truncatula]	202842	201441	182812	220436	225068	201441	182812	193235	198668	193235	187951	193235	1.10194	0.99949	17	16	15	1	1	1
XP_003595981.1	G7IJ44	MTR_2g064650	Medicago truncatula	136	14 kDa	photosystem II 10 kDa proteinPsbR protein [Medicago truncatula]	394591	331810	313912	296979	336442	256749	327242	296979	329519	282913	303219	275177	0.855675	0.903086	5	5	6	1	1	1
XP_003590689.1	G7IEH2	MTR_1g072630	Medicago truncatula	569	65 kDa	legumin storage protein [Medicago truncatula]	58656.4	51776.1	69754.6	58656.4	53974.9	57052.4	127488	161369	184083	241222	161369	233005	0.941708	1.34392	6	6	6	1	1	1
XP_003629610.1	Q84RD9	AHC1 MTR_8g083090	Medicago truncatula	485	53 kDa	S-adenosyl-L-homocysteine hydrolase [Medicago truncatula]	113317	118950	117313	125733	114898	127488	108701	117313	111757	121450	114105	121450	1.05303	1.05695	19	17	17	1	1	1
XP_013455524.1	A0A072UUL3	MTR_4g045667	Medicago truncatula	496	56 kDa	beta-amylase [Medicago truncatula]	159147	152664	153726	147464	161369	144429	400100	373306	370728	368167	386471	338783	0.973631	0.955675	19	18	16	1	1	1
XP_003616661.1	G7K259	MTR_5g082900	Medicago truncatula	1706	193 kDa	clathrin heavy chain [Medicago truncatula]	132902	142441	127488	135694	142441	138545	150562	152664	153726	164759	149522	161369	1.03438	1.04092	50	46	46	1	1	1
XP_013465824.1	A0A072VP26	MTR_1g013050	Medicago truncatula	465	51 kDa	aspartate aminotransferase [Medicago truncatula]	200050	201441	195933	209996	233005	214408	175365	180295	189259	195933	194579	189259	1.10041	1.06396	21	19	18	1	1	1
XP_013457362.1	A0A072UQU8	MTR_4g094662	Medicago truncatula	694	75 kDa	ATP-dependent zinc metalloprotease FTSH protein [Medicago truncatula]	225068	229797	253214	215899	212927	207105	202842	202842	200050	204253	186653	200050	0.898107	0.975602	24	24	23	1	1	1
XP_003589000.1	G7I9Z0	MTR_1g016230	Medicago truncatula	1056	115 kDa	glycine dehydrogenase [decarboxylating] protein [Medicago truncatula]	179050	172951	168221	185364	191901	197296	209996	217401	231395	277091	269514	249728	1.10445	1.20878	26	28	29	1	1	1
XP_003604059.1	G4W9I5	GSA MTR_3g118070	Medicago truncatula	468	50 kDa	glutamate-1-semialdehyde 2,1-aminomutase [Medicago truncatula]	226633	228210	242900	233005	220436	218913	202842	201441	204253	197296	204253	198668	0.963614	0.986328	15	16	14	1	1	1
XP_003612954.1	A9YWS0	MTR_5g030950	Medicago truncatula	518	57 kDa	serine hydroxymethyltransferase [Medicago truncatula]	182812	176585	160254	229797	236257	236257	265803	263967	284881	350730	331810	301124	1.35151	1.20747	20	21	22	1	1	1
XP_013457337.1	I3SIG9	MTR_4g094605	Medicago truncatula	266	28 kDa	light-harvesting complex I chlorophyll A/B-binding protein [Medicago truncatula]	198668	189259	236257	182812	175365	164759	151609	161369	154795	139509	153726	141457	0.837791	0.929279	8	7	8	1	1	1
XP_013450782.1	A0A072U545	MTR_6g006060	Medicago truncatula	181	19 kDa	50S ribosomal protein L7/L12 [Medicago truncatula]	334118	290867	336442	290867	309590	282913	320508	296979	311744	288858	307452	282913	0.918811	0.946184	8	8	8	1	1	1
XP_013452411.1	A0A072U9H4	MTR_6g060175	Medicago truncatula	289	31 kDa	light-harvesting complex I chlorophyll A/B-binding protein [Medicago truncatula]	133826	147464	156956	140479	135694	131072	130167	124002	124864	124864	123145	119778	0.929264	0.970331	10	11	9	1	1	1
XP_003594656.2	G7IL22	MTR_2g033020	Medicago truncatula	409	45 kDa	30S ribosomal protein S1 [Medicago truncatula]	140479	135694	144429	135694	139509	135694	197296	179050	195933	182812	182812	176585	0.976926	0.947456	16	17	16	1	1	1
XP_003608770.1	G7JK55	MTR_4g101750	Medicago truncatula	779	86 kDa	translation elongation factor EF protein [Medicago truncatula]	253214	262144	282913	254976	256749	256749	253214	256749	251465	233005	246290	231395	0.962672	0.933364	24	22	23	1	1	1
XP_003589505.1	G7I7Q4	MTR_1g025430	Medicago truncatula	818	94 kDa	heat shock protein 81-2 [Medicago truncatula]	355626	345901	341139	327242	348307	343512	271388	288858	271388	275177	292890	279018	0.977361	1.01858	27	26	23	1	1	1
XP_003608276.1	G7JSV9	MTR_4g091580	Medicago truncatula	533	60 kDa	polyubiquitin 3 [Medicago truncatula]	95287.5	99334	109457	100721	109457	105728	93326.6	89524.8	82952.6	96617.7	86475.3	85877.9	1.0389	1.01191	5	4	5	1	1	1
XP_003613139.1	G7JYY7	MTR_5g033230	Medicago truncatula	481	54 kDa	glutamate-glyoxylate aminotransferase [Medicago truncatula]	193235	191901	205674	184083	190575	172951	211456	197296	207105	189259	197296	179050	0.926878	0.918402	19	20	16	1	1	1
XP_003607272.1	G7JPK2	MTR_4g075290	Medicago truncatula	172	18 kDa	peptidyl-prolyl cis-trans isomerase [Medicago truncatula]	202842	201441	185364	220436	296979	229797	164759	174154	179050	190575	205674	191901	1.26722	1.13551	9	8	8	1	1	1
XP_003612953.2	G7KGF6	MTR_5g030940	Medicago truncatula	786	89 kDa	zincin-like metalloprotease family protein [Medicago truncatula]	305328	299044	301124	305328	307452	303219	307452	303219	311744	320508	311744	299044	1.0116	1.00963	29	28	26	1	1	1
XP_013445953.1	A0A072U2G7	MTR_8g064170	Medicago truncatula	541	59 kDa	NAD-dependent aldehyde dehydrogenase family protein [Medicago truncatula]	336442	400100	375903	472515	520666	499457	394591	378517	419991	428816	443938	402883	1.34176	1.06918	19	17	17	1	1	1
XP_013467214.1	A0A072VIH3	MTR_1g047210	Medicago truncatula	462	48 kDa	3-ketoacyl-CoA thiolase 2, peroxisomal-like protein [Medicago truncatula]	130167	139509	131984	149522	144429	151609	159147	167059	168221	186653	171756	170569	1.1093	1.06988	15	16	18	1	1	1
XP_013461987.1	A0A072V2E4	MTR_3g110065	Medicago truncatula	418	46 kDa	aspartate aminotransferase [Medicago truncatula]	220436	244589	225068	271388	296979	305328	239555	263967	282913	334118	309590	329519	1.26605	1.23752	23	22	20	1	1	1
XP_003590610.1	G7IDM5	MTR_1g071710	Medicago truncatula	494	56 kDa	sucrose-binding protein-like protein [Medicago truncatula]	284881	320508	275177	233005	331810	405685	363098	405685	489178	561918	402883	581734	1.10213	1.2294	17	21	17	1	1	1
XP_003610350.1	G7JGT0	MTR_4g131180	Medicago truncatula	496	53 kDa	NADP-dependent glyceraldehyde-3-phosphate dehydrogenase [Medicago truncatula]	91405.9	94629.3	97289.7	99334	106464	106464	110985	110985	110985	125733	124002	114898	1.10213	1.09515	16	14	15	1	1	1
XP_003590684.1	G7IEG7	MTR_1g072600	Medicago truncatula	583	67 kDa	legumin storage protein [Medicago truncatula]	55109	46020.8	46987.8	62866.3	63303.6	80684.3	26615.9	43237.6	34877.3	34397.1	42347.8	39511.9	1.39655	1.11005	6	7	6	1	1	1
XP_013447057.1	A0A072TU77	MTR_8g098525	Medicago truncatula	975	110 kDa	peptidase M1 family aminopeptidase N [Medicago truncatula]	223513	215899	236257	214408	208545	212927	241222	241222	239555	228210	234625	221969	0.941111	0.948484	35	32	27	1	1	1
XP_013458339.1	A0A072V2R0	MTR_4g123070	Medicago truncatula	502	53 kDa	dihydrolipoyl dehydrogenase [Medicago truncatula]	197296	195933	207105	194579	202842	194579	187951	181549	181549	191901	187951	177813	0.986121	1.012	19	19	18	1	1	1
XP_003594829.1	P93333	PR10-1 MTR_2g035100	Medicago truncatula	157	17 kDa	disease-resistance response protein [Medicago truncatula]	290867	263967	258535	292890	275177	288858	218913	233005	225068	277091	290867	305328	1.05355	1.28996	9	8	8	1	1	1
XP_003593307.1	A2Q199	MTR_2g010020 MtrDRAFT_AC148396g20v2	Medicago truncatula	676	72 kDa	heat shock 70 kDa protein [Medicago truncatula]	153726	142441	119778	152664	141457	120611	223513	225068	244589	214408	239555	234625	0.997085	0.993391	22	19	20	1	1	1
XP_003606510.1	G7JRI5	MTR_4g061140	Medicago truncatula	250	27 kDa	L-ascorbate peroxidase [Medicago truncatula]	485799	422913	466010	419991	425854	422913	414209	397336	405685	400100	434802	400100	0.92292	1.0146	8	10	9	1	1	1
XP_013445521.1	A0A072TQ67	MTR_8g463760	Medicago truncatula	343	36 kDa	malate dehydrogenase [Medicago truncatula]	139509	126607	129267	128375	127488	129267	118129	124864	122295	128375	123145	121450	0.974066	1.02103	14	13	12	1	1	1
XP_003610723.1	B7FKU7	MTR_5g006340	Medicago truncatula	325	34 kDa	O-acetylserine (thiol) lyase [Medicago truncatula]	189259	181549	181549	174154	175365	169391	164759	161369	160254	163621	170569	164759	0.939446	1.02584	14	17	14	1	1	1
XP_003621886.1	G7KXT9	MTR_7g024580	Medicago truncatula	649	71 kDa	heat shock cognate 70 kDa protein [Medicago truncatula]	65083.3	63303.6	77935.9	57052.4	62866.3	62866.3	57052.4	57848.8	62866.3	64187.3	62866.3	57848.8	0.885918	1.04014	10	10	7	1	1	1
XP_013465404.1	I3S3S0	MTR_2g096940	Medicago truncatula	253	27 kDa	cytosolic triosephosphate isomerase [Medicago truncatula]	391866	375903	355626	358099	397336	360590	301124	296979	305328	307452	313912	305328	0.99344	1.02575	14	13	14	1	1	1
XP_013443681.1	A0A072TKG2	MTR_0002s0420	Medicago truncatula	798	88 kDa	photosystem II CP43 chlorophyll apoprotein [Medicago truncatula]	1	1	1	1	1	1	1	1	1	1	1	1	1	1	14	13	12	1	1	1
XP_013462252.1	A0A072V376	MTR_3g115110	Medicago truncatula	706	76 kDa	ATP-dependent zinc metalloprotease FTSH protein [Medicago truncatula]	180295	193235	194579	184083	184083	175365	187951	186653	186653	190575	187951	187951	0.956737	1.0093	21	21	21	1	1	1
XP_003614705.1	G7JXA7	MTR_5g057990	Medicago truncatula	926	103 kDa	alpha-glucosidase [Medicago truncatula]	239555	244589	262144	282913	290867	286863	324982	327242	343512	355626	358099	320508	1.15323	1.03866	23	22	21	1	1	1
XP_013470345.1	A0A072VSL4	MTR_1g112870	Medicago truncatula	489	54 kDa	archaeal/vacuolar-type H+-ATPase subunit B [Medicago truncatula]	350730	305328	350730	324982	331810	303219	284881	271388	271388	275177	290867	246290	0.953539	0.981485	19	20	19	1	1	1
XP_003600853.1	G7JAP0	MTR_3g070100	Medicago truncatula	387	42 kDa	sedoheptulose-1,7-bisphosphatase [Medicago truncatula]	378517	331810	370728	309590	329519	279018	341139	320508	327242	279018	296979	273276	0.849288	0.858815	13	12	12	1	1	1
XP_003617641.1	G7K8P7	MTR_5g093830	Medicago truncatula	561	63 kDa	trigger factor-like protein [Medicago truncatula]	275177	262144	273276	265803	263967	267652	355626	329519	331810	341139	345901	313912	0.983748	0.984264	20	21	21	1	1	1
XP_013450181.1	G7ZUV5	MTR_7g105830	Medicago truncatula	265	29 kDa	1-cys peroxiredoxin PER1 [Medicago truncatula]	320508	301124	370728	279018	263967	262144	231395	249728	234625	228210	223513	221969	0.811328	0.94124	10	9	9	1	1	1
XP_003610179.2	G7JD38	MTR_4g128840	Medicago truncatula	480	54 kDa	xylose isomerase [Medicago truncatula]	258535	258535	246290	246290	265803	251465	231395	233005	244589	229797	223513	248003	1.00026	0.989174	20	19	17	1	1	1
XP_013457715.1	A0A072UQW2	MTR_4g104470	Medicago truncatula	300	34 kDa	31 kDa ribonucleoprotein [Medicago truncatula]	130167	110985	127488	118129	104998	114898	131072	138545	128375	119778	127488	126607	0.916954	0.939398	8	7	7	1	1	1
XP_013450437.1	I3S8V0	MTR_7g111860	Medicago truncatula	378	42 kDa	stem-loop-binding protein of 41 kDa protein B [Medicago truncatula]	229797	260333	271388	290867	288858	284881	343512	329519	365624	355626	343512	331810	1.13537	0.992581	16	18	18	1	1	1
XP_013456102.1	A0A072UM13	MTR_4g063720	Medicago truncatula	649	71 kDa	heat shock cognate 70 kDa protein [Medicago truncatula]	341139	353169	348307	370728	363098	341139	236257	244589	248003	246290	234625	229797	1.03103	0.975115	13	13	12	1	1	1
XP_013447701.1	A0A072TX81	MTR_7g017900	Medicago truncatula	486	54 kDa	decarboxylating-like 6-phosphogluconate dehydrogenase [Medicago truncatula]	198668	218913	208545	223513	212927	218913	194579	193235	194579	209996	201441	205674	1.04668	1.05961	21	21	22	1	1	1
XP_003597894.1	Q2HUA3	MTR_2g103730 MtrDRAFT_AC149206g21v2	Medicago truncatula	809	92 kDa	phospholipase D alpha 1 [Medicago truncatula]	177813	187951	179050	186653	194579	201441	208545	208545	217401	231395	214408	218913	1.06949	1.04764	29	29	30	1	1	1
XP_013459165.1	A0A072UVX2	MTR_3g028590	Medicago truncatula	389	42 kDa	ADP/ATP carrier protein [Medicago truncatula]	256749	256749	217401	237901	267652	288858	236257	279018	234625	294927	271388	311744	1.08689	1.1709	9	10	10	1	1	1
XP_013470313.1	A0A072VRS6	MTR_1g112510	Medicago truncatula	386	42 kDa	D-glycerate dehydrogenase/hydroxypyruvate reductase [Medicago truncatula]	165905	181549	182812	176585	190575	186653	191901	200050	202842	202842	201441	184083	1.04441	0.989197	20	18	19	1	1	1
XP_013443269.1	A0A072TIB9	MTR_0025s0060	Medicago truncatula	1324	147 kDa	tripeptidyl peptidase II [Medicago truncatula]	194579	207105	200050	221969	223513	236257	217401	214408	225068	241222	237901	229797	1.13296	1.07923	33	32	33	1	1	1
XP_013450857.1	A0A072U5H0	MTR_6g007770	Medicago truncatula	621	71 kDa	pathogen-inducible alpha-dioxygenase [Medicago truncatula]	186653	159147	171756	212927	175365	181549	258535	284881	290867	284881	265803	292890	1.10102	1.01114	21	19	19	1	1	1
XP_013464058.1	A0A072V9M3	MTR_2g461200	Medicago truncatula	256	28 kDa	elongation factor 1-beta [Medicago truncatula]	324982	320508	363098	305328	334118	322737	175365	164759	167059	167059	167059	165905	0.953991	0.985884	11	10	11	1	1	1
XP_003600159.1	G7J013	MTR_3g053890	Medicago truncatula	401	44 kDa	serine-glyoxylate aminotransferase-like protein [Medicago truncatula]	258535	254976	263967	234625	248003	241222	286863	294927	301124	294927	299044	267652	0.931024	0.975886	17	15	17	1	1	1
XP_003591212.1	G7I9H2	MTR_1g083960	Medicago truncatula	423	48 kDa	calreticulin [Medicago truncatula]	277091	290867	305328	271388	275177	290867	225068	215899	212927	220436	217401	215899	0.958944	0.999759	13	14	12	1	1	1
XP_013468030.1	A0A072VJS5	MTR_1g060620	Medicago truncatula	434	47 kDa	pyridine nucleotide-disulfide oxidoreductase [Medicago truncatula]	212927	214408	212927	215899	233005	220436	241222	241222	225068	246290	236257	233005	1.04542	1.01137	16	17	16	1	1	1
XP_003616685.1	G7K283	MTR_5g083170	Medicago truncatula	249	28 kDa	ferritin [Medicago truncatula]	231395	218913	218913	207105	187951	193235	225068	225068	228210	241222	233005	239555	0.879068	1.05224	12	12	12	1	1	1
XP_003620654.1	G7KPU0	EFTS MTR_6g088270	Medicago truncatula	1054	115 kDa	elongation factor Ts protein [Medicago truncatula]	311744	284881	301124	280959	277091	263967	231395	223513	239555	214408	228210	221969	0.915643	0.956978	22	21	17	1	1	1
XP_013455882.1	A0A072ULI6	MTR_4g056100	Medicago truncatula	390	44 kDa	UDP-D-apiose/UDP-D-xylose synthase [Medicago truncatula]	204253	214408	209996	237901	260333	239555	225068	226633	221969	260333	241222	260333	1.1736	1.13095	16	14	18	1	1	1
XP_003599572.2	G7J0Z5	MTR_3g035600	Medicago truncatula	1503	168 kDa	photosystem I P700 chlorophyll A apoprotein A2 [Medicago truncatula]	189259	233005	174154	187951	225068	220436	234625	221969	244589	236257	242900	242900	1.0621	1.02977	16	14	15	1	1	1
XP_013462707.1	Q84UC1	GS2 MTR_2g021255	Medicago truncatula	428	47 kDa	glutamine synthetase domain protein [Medicago truncatula]	239555	212927	239555	211456	189259	194579	191901	207105	195933	186653	201441	185364	0.860205	0.963896	11	15	14	1	1	1
XP_003610080.1	G7JUD3	MTR_4g127710	Medicago truncatula	952	105 kDa	plasma membrane H+-ATPase [Medicago truncatula]	174154	197296	167059	180295	191901	198668	200050	186653	200050	231395	214408	221969	1.06008	1.13808	27	27	29	1	1	1
XP_013448517.1	A0A072TYG3	MTR_7g053330	Medicago truncatula	532	60 kDa	processing peptidase [Medicago truncatula]	225068	233005	234625	248003	229797	241222	221969	231395	226633	223513	229797	221969	1.038	0.993061	22	20	21	1	1	1
XP_013450932.1	I3S1P8	MTR_6g011390	Medicago truncatula	278	30 kDa	porin/voltage-dependent anion-selective channel protein [Medicago truncatula]	254976	282913	258535	329519	320508	311744	322737	324982	353169	345901	336442	343512	1.20761	1.02494	15	16	16	1	1	1
XP_003630885.1	G7L9S9	MTR_8g104540	Medicago truncatula	582	63 kDa	cytoplasmic phosphoglucomutase [Medicago truncatula]	309590	320508	316095	313912	324982	324982	311744	296979	309590	307452	305328	296979	1.01869	0.990685	20	19	17	1	1	1
XP_013457381.1	A0A072UP31	MTR_4g094720	Medicago truncatula	218	24 kDa	1-cys peroxiredoxin PER1 [Medicago truncatula]	355626	329519	290867	329519	360590	313912	286863	282913	305328	282913	301124	309590	1.0287	1.02117	11	14	9	1	1	1
XP_013463580.1	A0A072VHI1	MTR_2g043230	Medicago truncatula	254	27 kDa	GroES chaperonin [Medicago truncatula]	428816	360590	417090	360590	341139	348307	313912	311744	327242	303219	320508	303219	0.870318	0.972765	13	12	11	1	1	1
XP_003627201.2	G7LIZ7	MTR_8g018730	Medicago truncatula	864	97 kDa	seed linoleate 9S-lipoxygenase [Medicago truncatula]	191901	201441	200050	191901	205674	191901	174154	182812	179050	212927	191901	205674	0.9934	1.13896	21	18	20	1	1	1
XP_003615974.1	G7KFK1	MTR_5g074690	Medicago truncatula	993	110 kDa	translocon at the inner envelope membrane ofs 110 protein [Medicago truncatula]	198668	205674	193235	212927	211456	201441	168221	181549	186653	181549	185364	191901	1.04727	1.04174	31	28	31	1	1	1
XP_003623690.1	B7FLD9	MTR_7g074570	Medicago truncatula	556	61 kDa	2,3-bisphosphoglycerate-independent phosphoglycerate mutase [Medicago truncatula]	223513	236257	229797	236257	233005	241222	194579	186653	197296	191901	181549	197296	1.03033	0.986547	21	22	21	1	1	1
XP_013450029.1	A0A072U2W1	MTR_7g103020	Medicago truncatula	312	33 kDa	triosephosphate isomerase [Medicago truncatula]	338783	329519	386471	305328	309590	303219	280959	273276	273276	262144	284881	256749	0.87046	0.971315	13	13	12	1	1	1
XP_003615711.1	G7JZK0	MTR_5g071360	Medicago truncatula	584	66 kDa	asparagine synthetase [glutamine-hydrolyzing] protein [Medicago truncatula]	149522	143431	138545	153726	147464	150562	228210	228210	226633	265803	242900	260333	1.04694	1.12588	19	18	16	1	1	1
XP_013442153.1	A0A072TGQ9	MTR_0288s0040	Medicago truncatula	914	103 kDa	glycogen/starch/alpha-glucan phosphorylase family protein [Medicago truncatula]	165905	174154	180295	165905	160254	169391	185364	189259	186653	180295	167059	186653	0.952334	0.951417	24	22	21	1	1	1
XP_013458730.1	A0A072USZ0	MTR_4g134770	Medicago truncatula	419	48 kDa	translation elongation factor EF1B, gamma chain [Medicago truncatula]	246290	263967	267652	290867	296979	303219	254976	275177	263967	290867	286863	263967	1.14546	1.05991	12	12	12	1	1	1
XP_003611260.1	G7KG90	MTR_5g012030	Medicago truncatula	581	65 kDa	stress-inducible protein, putative [Medicago truncatula]	228210	234625	231395	237901	254976	253214	275177	256749	263967	265803	263967	253214	1.0747	0.983781	23	22	23	1	1	1
XP_003617328.1	G7KD12	MTR_5g090410	Medicago truncatula	269	29 kDa	oxygen-evolving enhancer protein 2-1 [Medicago truncatula]	414209	408507	440872	334118	329519	301124	324982	309590	316095	260333	284881	260333	0.76351	0.847349	7	7	8	1	1	1
XP_003620633.1	G7KPG2	MTR_6g087990	Medicago truncatula	162	17 kDa	type II peroxiredoxin [Medicago truncatula]	301124	265803	282913	267652	265803	279018	191901	211456	201441	202842	212927	208545	0.95603	1.03227	9	9	9	1	1	1
XP_003631071.1	G7LD98	MTR_8g106790	Medicago truncatula	325	36 kDa	guanine nucleotide-binding protein beta subunit-like protein [Medicago truncatula]	217401	225068	217401	228210	260333	239555	204253	217401	226633	226633	231395	228210	1.1034	1.05854	17	17	17	1	1	1
XP_013464346.1	I3T074	MTR_2g070130	Medicago truncatula	219	25 kDa	glutathione S-transferase, amino-terminal domain protein [Medicago truncatula]	171756	161369	145433	155872	162491	152664	211456	217401	217401	194579	214408	221969	0.984263	0.976322	13	13	13	1	1	1
XP_013461880.1	A0A072VCP7	MTR_3g106585	Medicago truncatula	211	23 kDa	Kunitz type trypsin inhibitor [Medicago truncatula]	336442	327242	381150	320508	327242	316095	226633	214408	215899	201441	209996	190575	0.922486	0.916387	4	4	4	1	1	1
XP_003628202.1	B7FHH7	MTR_8g045520	Medicago truncatula	157	18 kDa	pathogenesis-related protein bet V I family protein [Medicago truncatula]	453266	520666	360590	577716	726196	569762	316095	202842	336442	309590	225068	341139	1.404	1.02387	7	6	7	1	1	1
XP_003615801.1	G7KEA8	MTR_5g072480	Medicago truncatula	1179	132 kDa	ubiquitin-activating enzyme E1 1 [Medicago truncatula]	179050	197296	184083	191901	200050	198668	168221	176585	179050	185364	179050	182812	1.05387	1.04461	28	27	31	1	1	1
XP_013470073.1	A0A072VR00	MTR_1g107480	Medicago truncatula	597	63 kDa	D-3-phosphoglycerate dehydrogenase family protein [Medicago truncatula]	214408	209996	212927	202842	198668	198668	167059	175365	170569	159147	170569	165905	0.941706	0.966136	17	16	15	1	1	1
XP_013454751.1	A0A072UGG8	MTR_4g012050	Medicago truncatula	851	94 kDa	heat shock 70 kDa protein [Medicago truncatula]	217401	209996	220436	215899	208545	211456	211456	220436	211456	217401	214408	220436	0.981582	1.01383	25	24	23	1	1	1
XP_013464736.1	A0A072VAY8	MTR_2g079710	Medicago truncatula	399	43 kDa	NADPH-protochlorophyllide oxidoreductase [Medicago truncatula]	180295	184083	162491	231395	231395	263967	180295	197296	208545	207105	208545	209996	1.37939	1.06741	14	15	14	1	1	1
XP_003606389.1	G7JPD1	MTR_4g059450	Medicago truncatula	583	65 kDa	protein disulfide isomerase-like protein [Medicago truncatula]	292890	260333	277091	256749	265803	258535	237901	241222	236257	223513	237901	229797	0.940713	0.966215	23	22	21	1	1	1
XP_003593716.1	G7IK85	MTR_2g015390	Medicago truncatula	422	46 kDa	magnesium-chelatase subunit ChlI [Medicago truncatula]	397336	350730	389159	345901	334118	327242	286863	280959	288858	260333	263967	262144	0.885719	0.918015	18	16	16	1	1	1
XP_003618609.1	G7KLS1	MTR_6g013660	Medicago truncatula	974	110 kDa	chaperone protein ClpB3 [Medicago truncatula]	181549	190575	181549	198668	198668	197296	174154	171756	171756	181549	181549	175365	1.07398	1.04018	31	29	26	1	1	1
XP_013445984.1	A0A072TS46	MTR_8g064610	Medicago truncatula	384	41 kDa	zinc-binding dehydrogenase family oxidoreductase [Medicago truncatula]	186653	182812	209996	185364	170569	181549	242900	223513	223513	207105	212927	200050	0.927556	0.898766	18	17	17	1	1	1
XP_003601341.1	G7J648	MTR_3g079640	Medicago truncatula	813	91 kDa	cobalamin-independent methionine synthase [Medicago truncatula]	193235	201441	200050	209996	220436	228210	214408	218913	231395	244589	241222	236257	1.10747	1.08628	21	21	18	1	1	1
XP_003610448.2	G7JJ88	MTR_4g132270	Medicago truncatula	281	32 kDa	lactoylglutathione lyase-like protein [Medicago truncatula]	177813	168221	184083	164759	154795	151609	327242	322737	355626	296979	311744	313912	0.888791	0.917491	12	12	11	1	1	1
XP_003614188.1	G7JWW6	MTR_5g046030	Medicago truncatula	362	41 kDa	alpha-1,4-glucan-protein synthase [UDP-forming]-like protein [Medicago truncatula]	202842	202842	198668	205674	185364	191901	214408	221969	220436	221969	209996	211456	0.964566	0.97961	18	17	15	1	1	1
XP_003630608.2	G7LIV6	MTR_8g101330	Medicago truncatula	542	59 kDa	acetyl-CoA carboxylase biotin carboxylase subunit [Medicago truncatula]	209996	221969	220436	249728	237901	234625	226633	220436	234625	231395	229797	223513	1.10707	1.00442	16	16	17	1	1	1
XP_013449265.1	A0A072U0S5	MTR_7g073650	Medicago truncatula	408	45 kDa	alpha-galactosidase-like protein [Medicago truncatula]	194579	212927	184083	265803	311744	307452	343512	324982	386471	527935	437827	431799	1.49597	1.32475	12	14	12	1	1	1
XP_003618039.1	G7K0L3	MTR_5g098310	Medicago truncatula	407	42 kDa	peroxisomal acetoacetyl-coenzyme A thiolase [Medicago truncatula]	161369	161369	159147	174154	160254	154795	187951	198668	198668	200050	198668	194579	1.01519	1.01369	18	16	16	1	1	1
XP_003617173.1	B7FMR1	MTR_5g088660	Medicago truncatula	223	24 kDa	elongation factor 1-beta [Medicago truncatula]	405685	383801	394591	348307	400100	363098	329519	345901	345901	322737	348307	322737	0.938709	0.973035	9	9	9	1	1	1
XP_003621403.1	G7L571	MTR_7g012950	Medicago truncatula	480	53 kDa	UDP-glucose 6-dehydrogenase family protein [Medicago truncatula]	187951	194579	186653	197296	208545	198668	163621	175365	175365	167059	163621	168221	1.06206	0.969964	17	17	18	1	1	1
XP_003610287.1	G7JFK1	MTR_4g130540	Medicago truncatula	653	72 kDa	heat shock 70 kDa protein [Medicago truncatula]	184083	197296	197296	193235	193235	205674	149522	163621	158048	165905	161369	169391	1.02328	1.05406	13	13	13	1	1	1
XP_003621109.1	G7KYU2	MTR_7g009330	Medicago truncatula	277	30 kDa	porin/voltage-dependent anion-selective channel protein [Medicago truncatula]	226633	253214	253214	265803	254976	269514	282913	279018	282913	286863	280959	282913	1.07807	1.00697	14	14	12	1	1	1
XP_013462132.1	I3SC37	MTR_3g111980	Medicago truncatula	310	34 kDa	allergenic isoflavone reductase-like protein Bet protein [Medicago truncatula]	282913	280959	282913	269514	267652	254976	236257	237901	251465	212927	225068	223513	0.935469	0.911641	14	15	14	1	1	1
XP_003629973.2	G7L8V9	MTR_8g088860	Medicago truncatula	359	39 kDa	glutelin type-B-like protein [Medicago truncatula]	249728	251465	258535	251465	242900	248003	311744	296979	292890	303219	292890	265803	0.977149	0.955968	13	13	14	1	1	1
XP_003612927.1	G7KF50	MTR_5g030620 MTR_5g430730	Medicago truncatula	658	72 kDa	phosphoenolpyruvate carboxykinase [ATP] protein [Medicago truncatula]	149522	146445	146445	175365	179050	211456	167059	174154	176585	275177	248003	254976	1.27906	1.50282	23	24	25	1	1	1
XP_003601325.2	G7J632	MTR_3g079450	Medicago truncatula	902	103 kDa	linoleate 13S-lipoxygenase 2-1, related protein [Medicago truncatula]	191901	180295	187951	185364	197296	186653	208545	223513	211456	220436	212927	225068	1.01636	1.02318	22	22	21	1	1	1
XP_013447806.1	A0A072U6L4	MTR_7g406850	Medicago truncatula	686	77 kDa	glycyl-tRNA synthetase/glycine-tRNA ligase [Medicago truncatula]	212927	218913	198668	237901	254976	246290	225068	225068	244589	262144	253214	254976	1.17233	1.10883	27	22	24	1	1	1
XP_013455289.1	A0A072UTX7	MTR_4g033435	Medicago truncatula	595	66 kDa	patellin-like protein [Medicago truncatula]	233005	228210	244589	194579	185364	202842	271388	263967	246290	215899	205674	204253	0.825705	0.800652	22	20	22	1	1	1
XP_003594738.1	A2Q2V1	MTR_2g034090 MtrDRAFT_AC152185g14v2	Medicago truncatula	608	66 kDa	ATP:citrate lyase [Medicago truncatula]	234625	231395	228210	236257	256749	262144	236257	269514	236257	269514	267652	275177	1.08775	1.09476	22	22	22	1	1	1
XP_013444720.1	G7ZYR8	MTR_8g028225	Medicago truncatula	567	64 kDa	glyoxysomal malate synthase [Medicago truncatula]	226633	197296	182812	212927	239555	263967	228210	262144	246290	341139	288858	348307	1.18082	1.32806	16	14	16	1	1	1
XP_013464273.1	A0A072VAA5	MTR_2g067660	Medicago truncatula	522	56 kDa	succinate-semialdehyde dehydrogenase [Medicago truncatula]	189259	189259	193235	186653	191901	190575	260333	253214	262144	260333	244589	253214	0.995411	0.977369	18	18	19	1	1	1
XP_003589038.1	B7FL82	MTR_1g016750	Medicago truncatula	267	31 kDa	26S proteasome regulatory particle non-ATPase subunit 12 [Medicago truncatula]	212927	211456	223513	208545	204253	208545	185364	182812	184083	180295	176585	179050	0.959017	0.970431	14	15	14	1	1	1
XP_003591146.1	G7I8P7	MTR_1g083330	Medicago truncatula	423	47 kDa	26S proteasome regulatory particle triple-A ATPase protein [Medicago truncatula]	185364	180295	189259	179050	174154	174154	154795	150562	152664	151609	153726	148489	0.950333	0.990838	16	16	15	1	1	1
XP_003597523.1	G7IHV2	MTR_2g098950	Medicago truncatula	329	35 kDa	pfkB family carbohydrate kinase [Medicago truncatula]	296979	318294	309590	296979	282913	288858	242900	254976	256749	248003	249728	258535	0.939328	1.00218	18	17	19	1	1	1
XP_003593782.1	Q45FF2	MTR_2g017520	Medicago truncatula	314	34 kDa	pyridoxal biosynthesis protein PDX1, putative [Medicago truncatula]	296979	294927	309590	322737	355626	318294	316095	303219	305328	313912	318294	303219	1.10556	1.01166	10	12	11	1	1	1
XP_003607922.1	G7JK09	MTR_4g085540	Medicago truncatula	654	71 kDa	polyadenylate-binding protein [Medicago truncatula]	197296	201441	198668	208545	214408	205674	179050	182812	186653	187951	193235	198668	1.05226	1.05714	18	19	18	1	1	1
XP_003607292.1	G7JPM2	MTR_4g076030	Medicago truncatula	1322	150 kDa	Uro-adherence factor A, putative [Medicago truncatula]	201441	205674	200050	186653	184083	187951	189259	193235	182812	181549	177813	186653	0.920158	0.965875	40	30	36	1	1	1
XP_013460123.1	A0A072UWD1	MTR_3g462340	Medicago truncatula	840	95 kDa	glycogen/starch/alpha-glucan phosphorylase family protein [Medicago truncatula]	145433	153726	150562	159147	160254	159147	156956	151609	153726	159147	153726	149522	1.0641	1.00022	24	24	24	1	1	1
XP_003621819.2	G7KVS0	MTR_7g023770	Medicago truncatula	1023	116 kDa	E1 subunit-like 2-oxoglutarate dehydrogenase [Medicago truncatula]	151609	146445	138545	146445	155872	161369	160254	168221	156956	184083	175365	185364	1.06204	1.12233	26	24	24	1	1	1
XP_003630121.1	B7FH20	MTR_8g092040	Medicago truncatula	244	28 kDa	ATP synthase [Medicago truncatula]	284881	251465	260333	241222	251465	239555	239555	241222	242900	236257	241222	234625	0.919118	0.984009	14	14	13	1	1	1
XP_013449051.1	A0A072U1Q8	MTR_7g066120	Medicago truncatula	411	45 kDa	fructose-1,6-bisphosphatase [Medicago truncatula]	307452	294927	311744	271388	299044	265803	341139	292890	309590	277091	292890	260333	0.914797	0.879925	12	12	11	1	1	1
XP_013454869.1	A0A072UGX9	MTR_4g017650	Medicago truncatula	169	19 kDa	phosphatidylethanolamine-binding protein [Medicago truncatula]	450136	479111	462791	417090	431799	440872	292890	301124	316095	284881	284881	316095	0.926528	0.973352	7	7	7	1	1	1
XP_003607572.1	G7JCK0	MTR_4g079780	Medicago truncatula	580	63 kDa	ketol-acid reductoisomerase [Medicago truncatula]	331810	358099	363098	355626	383801	350730	305328	294927	318294	303219	318294	303219	1.03528	1.00673	11	13	12	1	1	1
XP_003627323.1	G7L7L3	MTR_8g021130	Medicago truncatula	785	84 kDa	subtilisin-like serine protease [Medicago truncatula]	311744	318294	329519	307452	292890	269514	440872	434802	453266	365624	386471	341139	0.906519	0.822635	17	15	14	1	1	1
XP_013460499.1	I3SAY7	MTR_3g062920	Medicago truncatula	216	25 kDa	hypothetical protein MTR_3g062920 [Medicago truncatula]	290867	258535	277091	241222	242900	239555	215899	217401	231395	209996	217401	220436	0.875599	0.97463	12	11	11	1	1	1
XP_003597156.1	G7IU57	MTR_2g093280	Medicago truncatula	1166	128 kDa	carbamoyl-phosphate synthase large chain [Medicago truncatula]	256749	258535	253214	260333	263967	258535	265803	260333	275177	267652	265803	262144	1.01866	0.992869	27	23	26	1	1	1
XP_003607781.1	G7JGC9	MTR_4g082860	Medicago truncatula	125	13 kDa	nodulin-like protein [Medicago truncatula]	275177	231395	282913	236257	239555	237901	290867	269514	263967	271388	279018	237901	0.904024	0.95628	7	9	7	1	1	1
XP_013443870.1	A0A072TWL0	MTR_8g007235	Medicago truncatula	149	16 kDa	nucleoside diphosphate kinase-like protein [Medicago truncatula]	327242	303219	311744	301124	307452	299044	269514	265803	263967	253214	256749	253214	0.963294	0.954826	7	6	6	1	1	1
XP_003602572.1	G7JB02	MTR_3g095810	Medicago truncatula	297	33 kDa	40S ribosomal SA-like protein [Medicago truncatula]	228210	225068	211456	217401	229797	229797	223513	233005	220436	237901	226633	233005	1.01845	1.03041	9	9	9	1	1	1
XP_003601687.1	Q84RD8	AHC2 MTR_3g084340	Medicago truncatula	485	53 kDa	S-adenosyl-L-homocysteine hydrolase [Medicago truncatula]	204253	202842	218913	218913	218913	237901	273276	282913	273276	301124	277091	279018	1.07942	1.03348	12	11	12	1	1	1
XP_003591975.1	G7I9M9	MTR_1g095830	Medicago truncatula	177	21 kDa	ATP synthase D chain [Medicago truncatula]	431799	365624	400100	353169	370728	353169	324982	313912	324982	309590	324982	301124	0.899412	0.970765	12	11	11	1	1	1
XP_003627058.1	G7LGQ4	MTR_8g014650	Medicago truncatula	261	30 kDa	stem 28 kDa glycoprotein [Medicago truncatula]	190575	164759	147464	137588	162491	136638	428816	381150	394591	365624	405685	353169	0.868574	0.933519	8	9	8	1	1	1
XP_013463713.1	A0A072V8Q4	MTR_2g046710	Medicago truncatula	396	43 kDa	S-adenosylmethionine synthase-like protein [Medicago truncatula]	205674	212927	223513	226633	217401	223513	181549	200050	186653	201441	193235	193235	1.03961	1.0346	13	15	13	1	1	1
XP_003606049.1	G7JG21	psbA MTR_4g051290	Medicago truncatula	353	39 kDa	photosystem II Q(B) protein [Medicago truncatula]	100721	117313	111757	103552	121450	122295	128375	130167	129267	140479	140479	134757	1.05308	1.07196	4	4	4	1	1	1
XP_003626424.1	G7L1U4	MTR_7g114900	Medicago truncatula	280	30 kDa	ribose-5-phosphate isomerase A [Medicago truncatula]	229797	218913	239555	204253	185364	186653	170569	184083	181549	164759	177813	168221	0.837279	0.952614	10	9	10	1	1	1
XP_003590639.1	B7FI72	MTR_1g072170	Medicago truncatula	262	29 kDa	ribosome recycling factor [Medicago truncatula]	294927	263967	299044	246290	254976	239555	296979	249728	280959	242900	248003	242900	0.863489	0.886592	10	10	10	1	1	1
XP_003624150.1	Q2HW18	MTR_7g079780 MtrDRAFT_AC148289g9v2	Medicago truncatula	464	53 kDa	vicilin 47 kDa protein [Medicago truncatula]	168221	127488	111757	127488	143431	137588	179050	207105	176585	189259	163621	182812	1.00256	0.951937	5	5	5	1	1	1
XP_003591444.2	G7IDU4	MTR_1g087520	Medicago truncatula	364	40 kDa	protein disulfide isomerase-like protein [Medicago truncatula]	322737	286863	318294	309590	299044	309590	267652	273276	265803	271388	279018	269514	0.98958	1.01635	12	11	11	1	1	1
XP_003604653.2	B7FIZ5	MTR_4g015570	Medicago truncatula	289	32 kDa	light-harvesting complex I chlorophyll A/B-binding protein [Medicago truncatula]	322737	338783	336442	307452	338783	322737	360590	327242	336442	331810	338783	313912	0.97095	0.961173	7	6	8	1	1	1
XP_013445245.1	A0A072TPY0	MTR_8g045665	Medicago truncatula	156	18 kDa	pathogenesis-related protein bet V I family protein [Medicago truncatula]	165905	120611	119778	175365	136638	124002	469251	443938	453266	391866	428816	324982	1.07313	0.83842	8	7	7	1	1	1
XP_003608928.1	G7JNS2	MTR_4g106510	Medicago truncatula	503	54 kDa	NAD-dependent aldehyde dehydrogenase family protein [Medicago truncatula]	223513	223513	234625	215899	207105	209996	197296	214408	208545	208545	207105	200050	0.928626	0.992665	18	18	15	1	1	1
XP_003598256.1	G7IYL0	MTR_3g009050	Medicago truncatula	479	53 kDa	LRR receptor-like kinase [Medicago truncatula]	169391	191901	195933	207105	215899	218913	290867	282913	331810	397336	383801	358099	1.15199	1.258	17	16	16	1	1	1
XP_003589133.1	Q2HTQ3	MTR_1g018840 MtrDRAFT_AC150207g18v2	Medicago truncatula	474	52 kDa	papain family cysteine protease [Medicago truncatula]	275177	258535	273276	239555	234625	228210	263967	242900	242900	209996	236257	220436	0.870385	0.889196	8	9	10	1	1	1
XP_003608321.1	G7JTY4	MTR_4g092620	Medicago truncatula	459	50 kDa	LL-diaminopimelate aminotransferase [Medicago truncatula]	225068	237901	263967	228210	248003	229797	226633	218913	231395	226633	211456	217401	0.971213	0.968312	15	16	15	1	1	1
XP_003613500.1	G7K8A6	MTR_5g037380	Medicago truncatula	228	25 kDa	glutathione S-transferase, amino-terminal domain protein [Medicago truncatula]	253214	228210	269514	253214	246290	249728	348307	318294	322737	322737	331810	290867	0.99773	0.955603	14	14	13	1	1	1
XP_003618775.2	G7KN61	MTR_6g021800 MTR_6g021805	Medicago truncatula	447	49 kDa	GTP-binding elongation factor Tu family protein [Medicago truncatula]	368167	341139	307452	370728	394591	450136	313912	316095	329519	565826	414209	466010	1.19542	1.50704	11	10	11	1	1	1
XP_003593015.1	G7IPF6	MTR_2g006820	Medicago truncatula	453	50 kDa	2-oxoacid dehydrogenase acyltransferase family protein [Medicago truncatula]	296979	280959	277091	269514	280959	267652	239555	253214	254976	251465	262144	251465	0.956839	1.02318	14	16	13	1	1	1
XP_003602823.2	G7J3X9	MTR_3g099380	Medicago truncatula	260	29 kDa	general regulatory factor 2 [Medicago truncatula]	303219	279018	294927	258535	275177	260333	258535	263967	279018	260333	246290	254976	0.905241	0.950193	7	5	5	1	1	1
XP_003607248.1	G7JPH8	MTR_4g075040	Medicago truncatula	396	44 kDa	photosystem II stability/assembly factor HCF136 [Medicago truncatula]	355626	303219	348307	301124	305328	284881	290867	271388	277091	256749	277091	258535	0.885004	0.944038	18	15	16	1	1	1
XP_003609949.1	Q9T0M6	sucS1 MTR_4g124660	Medicago truncatula	805	92 kDa	sucrose synthase [Medicago truncatula]	194579	205674	181549	184083	191901	204253	190575	225068	215899	242900	218913	265803	0.99731	1.15213	25	24	25	1	1	1
XP_003616450.1	G7KGT1	MTR_5g080450	Medicago truncatula	476	52 kDa	ribulose bisphosphate carboxylase/oxygenase activase [Medicago truncatula]	215899	208545	215899	161369	204253	169391	155872	142441	161369	149522	154795	146445	0.835509	0.980598	9	8	8	1	1	1
XP_013449694.1	A0A072U201	MTR_7g094460	Medicago truncatula	449	49 kDa	GTP-binding elongation factor Tu family protein [Medicago truncatula]	221969	234625	215899	237901	236257	241222	201441	194579	194579	211456	204253	200050	1.06377	1.0426	18	15	17	1	1	1
XP_013461653.1	A0A072V2V0	MTR_3g498725	Medicago truncatula	922	103 kDa	ATP-dependent Clp protease ATP-binding subunit [Medicago truncatula]	236257	242900	254976	234625	228210	226633	207105	205674	207105	205674	212927	201441	0.939161	1.00026	11	11	11	1	1	1
XP_003621050.1	G7KXR2	MTR_7g006560	Medicago truncatula	443	49 kDa	transaldolase family protein [Medicago truncatula]	218913	217401	211456	207105	208545	211456	191901	186653	187951	201441	186653	195933	0.968099	1.03093	17	16	16	1	1	1
XP_003623359.1	G7KT76	MTR_7g069980	Medicago truncatula	256	29 kDa	ferritin [Medicago truncatula]	221969	221969	221969	223513	231395	221969	242900	242900	254976	280959	262144	256749	1.01647	1.07975	10	10	9	1	1	1
XP_003625843.1	G7KQW9	MTR_7g104890	Medicago truncatula	553	61 kDa	signal recognition particle 54 kDa protein [Medicago truncatula]	208545	202842	214408	208545	209996	209996	180295	176585	184083	179050	182812	180295	1.00438	1.00221	19	18	20	1	1	1
XP_003601480.1	G7J834	MTR_3g082150	Medicago truncatula	514	56 kDa	glucose-1-phosphate adenylyltransferase family protein [Medicago truncatula]	479111	482443	492581	443938	466010	456419	358099	353169	350730	350730	343512	345901	0.939643	0.97942	18	17	16	1	1	1
XP_003608090.2	G7JNN9	MTR_4g087520	Medicago truncatula	270	29 kDa	O-acetylserine (thiol) lyase [Medicago truncatula]	271388	267652	277091	254976	248003	241222	169391	174154	168221	160254	174154	163621	0.911864	0.973157	12	11	12	1	1	1
XP_003624712.2	G7L1J6	MTR_7g086640	Medicago truncatula	926	101 kDa	polyribonucleotide nucleotidyltransferase [Medicago truncatula]	177813	176585	184083	179050	186653	182812	202842	193235	200050	198668	200050	187951	1.01863	0.984133	22	20	20	1	1	1
XP_003594837.1	G7IMZ3	MTR_2g035190	Medicago truncatula	157	17 kDa	ABA-responsive protein [Medicago truncatula]	95287.5	81245.5	113317	125733	66913.1	117313	57052.4	76332	54350.3	73222.5	114898	69272.7	1.06938	1.37105	9	8	9	1	1	1
XP_013465242.1	A0A072VBW0	MTR_2g091225	Medicago truncatula	261	30 kDa	general regulatory factor 2 [Medicago truncatula]	223513	223513	233005	208545	202842	211456	161369	180295	174154	163621	162491	165905	0.915905	0.95386	9	8	8	1	1	1
XP_003601570.1	G7J9I2	MTR_3g083130	Medicago truncatula	315	35 kDa	aldo/keto reductase family oxidoreductase [Medicago truncatula]	241222	241222	244589	320508	299044	358099	164759	185364	193235	231395	236257	241222	1.34472	1.30462	15	17	18	1	1	1
XP_003602731.1	G7J2R7	MTR_3g098430	Medicago truncatula	541	62 kDa	Calnexin 2 [Medicago truncatula]	263967	262144	236257	228210	262144	239555	236257	236257	242900	220436	221969	251465	0.957423	0.969886	13	14	13	1	1	1
XP_013462992.1	I3SN70	MTR_2g029370	Medicago truncatula	224	25 kDa	photosystem I reaction center subunit III [Medicago truncatula]	378517	360590	450136	353169	360590	400100	336442	296979	313912	275177	313912	296979	0.936612	0.935328	8	6	6	1	1	1
XP_013468986.1	A0A072VNM9	MTR_1g080950	Medicago truncatula	416	47 kDa	GDP-D-mannose-3,5-epimerase [Medicago truncatula]	233005	242900	220436	265803	286863	269514	305328	303219	309590	318294	316095	307452	1.18072	1.02582	18	16	16	1	1	1
XP_003588599.1	G7I549	MTR_1g009010	Medicago truncatula	421	47 kDa	26S proteasome non-ATPase regulatory subunit-like protein [Medicago truncatula]	193235	204253	202842	194579	211456	201441	187951	190575	198668	200050	190575	187951	1.0119	1.00239	19	19	17	1	1	1
XP_003600690.1	G7J8R4	MTR_3g065130	Medicago truncatula	739	81 kDa	NADH-ubiquinone oxidoreductase 75 kDa subunit [Medicago truncatula]	186653	187951	187951	201441	197296	194579	205674	201441	208545	211456	209996	208545	1.05468	1.02329	24	21	22	1	1	1
XP_003612247.1	G7JYQ8	MTR_5g022940	Medicago truncatula	901	98 kDa	cytoplasmic-like aconitate hydratase [Medicago truncatula]	141457	150562	143431	169391	160254	163621	155872	162491	171756	194579	179050	185364	1.13277	1.14053	11	12	14	1	1	1
XP_003596385.1	G7IH71	MTR_2g076670	Medicago truncatula	966	111 kDa	phosphoenolpyruvate carboxylase [Medicago truncatula]	163621	163621	162491	164759	158048	170569	118129	140479	127488	131072	132902	145433	1.00744	1.06038	31	29	30	1	1	1
XP_013469123.1	A0A072VNE4	MTR_1g085560	Medicago truncatula	251	27 kDa	peptidyl-prolyl cis-trans isomerase [Medicago truncatula]	215899	234625	237901	217401	215899	201441	275177	271388	260333	248003	265803	249728	0.92202	0.946259	6	7	6	1	1	1
XP_003616186.1	G7KFV7	MTR_5g077070	Medicago truncatula	412	46 kDa	NADP-dependent isocitrate dehydrogenase [Medicago truncatula]	141457	150562	149522	167059	161369	168221	162491	185364	189259	214408	194579	208545	1.12481	1.14972	16	17	15	1	1	1
XP_003607331.1	G7JQM6	MTR_4g076600	Medicago truncatula	369	40 kDa	porphobilinogen deaminase [Medicago truncatula]	358099	345901	370728	370728	368167	368167	360590	360590	345901	343512	341139	345901	1.03009	0.965767	11	10	12	1	1	1
XP_003615096.1	G7KB73	MTR_5g063670	Medicago truncatula	316	36 kDa	annexin D8 [Medicago truncatula]	198668	214408	207105	269514	280959	280959	267652	284881	282913	348307	338783	320508	1.34063	1.20606	13	13	14	1	1	1
XP_013460845.1	G8A394	MTR_3g073860	Medicago truncatula	2256	252 kDa	acetyl-CoA carboxylase [Medicago truncatula]	149522	161369	154795	156956	163621	164759	150562	158048	148489	168221	158048	168221	1.0422	1.0818	34	38	39	1	1	1
XP_003601037.1	B7FIJ3	MTR_3g072330	Medicago truncatula	389	43 kDa	uroporphyrinogen decarboxylase [Medicago truncatula]	128375	141457	140479	140479	140479	145433	117313	125733	121450	125733	117313	113317	1.03919	0.977687	15	14	15	1	1	1
XP_003629947.1	G7L8T3	MTR_8g088620	Medicago truncatula	444	50 kDa	GDP dissociation inhibitor [Medicago truncatula]	204253	211456	207105	211456	221969	226633	197296	214408	211456	236257	223513	236257	1.0598	1.11693	16	14	16	1	1	1
XP_003601683.1	G7JAR7	MTR_3g084310	Medicago truncatula	471	52 kDa	serine transhydroxymethyltransferase [Medicago truncatula]	191901	180295	169391	193235	200050	193235	163621	201441	198668	189259	200050	201441	1.08297	1.04793	16	16	14	1	1	1
XP_003603240.2	G7J950	MTR_3g105430	Medicago truncatula	716	82 kDa	eukaryotic translation initiation factor 3 subunit B [Medicago truncatula]	205674	215899	221969	218913	225068	220436	195933	202842	204253	209996	200050	207105	1.03244	1.02342	20	20	19	1	1	1
XP_013454585.1	A0A072UGQ1	MTR_4g008250	Medicago truncatula	951	106 kDa	coatomer subunit beta [Medicago truncatula]	159147	164759	161369	167059	168221	169391	186653	181549	184083	189259	189259	184083	1.03997	1.01868	22	19	20	1	1	1
XP_003602931.1	G7J557	MTR_3g100500	Medicago truncatula	438	47 kDa	aspartic proteinase nepenthesin-like protein [Medicago truncatula]	167059	152664	163621	143431	148489	143431	162491	171756	168221	151609	155872	156956	0.900708	0.924312	10	11	11	1	1	1
XP_003603370.1	G7JAI2	MTR_3g106820	Medicago truncatula	209	23 kDa	ATP synthase, F0 subunit B [Medicago truncatula]	286863	299044	309590	254976	256749	229797	221969	195933	205674	189259	187951	175365	0.828056	0.886139	10	9	9	1	1	1
XP_003605140.1	G7JEN5	MTR_4g024630	Medicago truncatula	735	80 kDa	plastid transketolase [Medicago truncatula]	256749	284881	273276	324982	305328	324982	246290	253214	265803	288858	284881	269514	1.17227	1.10185	19	17	18	1	1	1
XP_003619869.1	O04998	MTR_6g071070	Medicago truncatula	356	39 kDa	glutamine synthetase domain protein [Medicago truncatula]	101421	114898	108701	104998	111757	102837	68794.2	81245.5	73731.8	75804.7	78478	70728.3	0.983297	1.00554	9	8	9	1	1	1
XP_013454680.1	A0A072UH01	MTR_4g011230	Medicago truncatula	164	18 kDa	late embryogenesis abundant protein group 3 protein [Medicago truncatula]	48308.9	41189.8	42347.8	33923.6	46341	41476.3	66450.8	63743.9	79023.8	63743.9	63303.6	71715.6	0.923353	0.950026	4	6	5	1	1	1
XP_013462177.1	A0A072V2Y4	MTR_3g112410	Medicago truncatula	117	13 kDa	thioredoxin H-type 1 protein [Medicago truncatula]	373306	386471	365624	324982	414209	338783	256749	246290	256749	273276	290867	275177	0.957858	1.10468	6	4	6	1	1	1
XP_013450089.1	I3SQE3	MTR_7g103610	Medicago truncatula	217	23 kDa	type II peroxiredoxin [Medicago truncatula]	209996	209996	229797	193235	194579	190575	165905	161369	158048	161369	159147	155872	0.890121	0.981591	8	8	8	1	1	1
XP_003626301.1	Q2HTL8	MTR_7g113650 MtrDRAFT_AC150244g25v2	Medicago truncatula	293	32 kDa	NAD(P)-binding rossmann-fold protein [Medicago truncatula]	422913	411348	378517	417090	466010	569762	271388	265803	294927	275177	248003	318294	1.19796	1.01124	10	9	10	1	1	1
XP_013460522.1	A0A072UYN5	MTR_3g063200	Medicago truncatula	435	47 kDa	hydroxyproline-rich glycoprotein family protein [Medicago truncatula]	234625	229797	248003	221969	234625	218913	215899	202842	209996	197296	204253	200050	0.94818	0.956836	18	16	18	1	1	1
XP_003604913.1	G7JTE4	MTR_4g021350	Medicago truncatula	313	35 kDa	aldo/keto reductase family oxidoreductase [Medicago truncatula]	271388	290867	303219	311744	331810	309590	307452	267652	296979	313912	316095	284881	1.1013	1.04908	16	15	17	1	1	1
XP_003630686.1	G7L7C9	MTR_8g102230	Medicago truncatula	510	55 kDa	processing peptidase [Medicago truncatula]	116502	110985	118950	110985	107204	109457	109457	105728	106464	104998	107204	104998	0.945756	0.986169	12	13	10	1	1	1
XP_013458822.1	A0A072USU9	MTR_3g009280	Medicago truncatula	348	37 kDa	TGB12K interacting protein [Medicago truncatula]	241222	228210	236257	215899	225068	197296	165905	181549	187951	167059	177813	168221	0.904454	0.958326	12	9	10	1	1	1
XP_013464348.1	A0A072VAJ1	MTR_2g070150	Medicago truncatula	204	24 kDa	glutathione S-transferase, amino-terminal domain protein, partial [Medicago truncatula]	5595.3	6936.54	6427.31	5873.48	5518.27	7434.4	9541.5	9741.98	7281.4	9475.59	7281.4	8023.41	0.992985	0.932826	7	9	8	1	1	1
XP_003590938.1	G7I682	MTR_1g079870	Medicago truncatula	449	50 kDa	hypothetical protein MTR_1g079870 [Medicago truncatula]	193235	184083	191901	189259	193235	201441	212927	205674	218913	225068	220436	214408	1.02585	1.03513	15	14	15	1	1	1
XP_013468450.1	A0A072VL01	MTR_1g069645	Medicago truncatula	421	45 kDa	succinyl-CoA ligase [ADP-forming] subunit beta [Medicago truncatula]	375903	343512	353169	343512	341139	331810	311744	307452	311744	307452	309590	296979	0.947675	0.981827	15	15	15	1	1	1
XP_003603496.1	G7JC94	MTR_3g108280	Medicago truncatula	323	34 kDa	60S acidic ribosomal protein P0-1 [Medicago truncatula]	202842	220436	201441	193235	200050	217401	201441	229797	237901	220436	207105	229797	0.977537	0.982363	7	7	7	1	1	1
XP_003607505.1	G7JTX3	MTR_4g078780	Medicago truncatula	886	97 kDa	26S proteasome regulatory subunit S2 1B [Medicago truncatula]	208545	215899	209996	194579	207105	211456	217401	214408	212927	228210	215899	215899	0.966427	1.02369	22	20	22	1	1	1
XP_003612053.1	G7KEZ1	MTR_5g020800	Medicago truncatula	318	35 kDa	isoflavone reductase-like protein [Medicago truncatula]	225068	234625	236257	275177	258535	290867	181549	187951	193235	239555	237901	242900	1.18482	1.2801	15	17	19	1	1	1
XP_003604643.1	A8TVQ0	MTR_4g015460	Medicago truncatula	506	58 kDa	glycoside hydrolase family 1 protein [Medicago truncatula]	158048	147464	148489	150562	150562	136638	307452	269514	309590	288858	282913	258535	0.964233	0.936553	9	9	9	1	1	1
XP_003608471.1	G7JCU3	MTR_4g095450	Medicago truncatula	323	35 kDa	class III peroxidase [Medicago truncatula]	202842	226633	211456	263967	267652	267652	402883	358099	402883	422913	381150	358099	1.24705	0.998537	12	13	13	1	1	1
XP_003618419.1	G7KJZ8	MTR_6g009330	Medicago truncatula	568	62 kDa	glucose-6-phosphate isomerase [Medicago truncatula]	214408	226633	209996	218913	220436	208545	212927	211456	223513	214408	204253	215899	0.995173	0.979417	13	14	16	1	1	1
XP_013452304.1	A0A072U9J1	MTR_6g452990	Medicago truncatula	699	80 kDa	heat shock protein 81-2 [Medicago truncatula]	309590	305328	322737	299044	345901	311744	365624	324982	336442	324982	355626	324982	1.0203	0.979107	17	20	18	1	1	1
XP_013464594.1	A0A072V987	MTR_2g078060	Medicago truncatula	440	47 kDa	class I glutamine amidotransferase superfamily protein [Medicago truncatula]	193235	202842	187951	175365	186653	181549	179050	184083	182812	174154	161369	180295	0.930719	0.944815	14	11	13	1	1	1
XP_003588866.1	G7I885	MTR_1g014140	Medicago truncatula	541	61 kDa	aspartate-tRNA ligase [Medicago truncatula]	241222	284881	290867	299044	313912	318294	193235	200050	202842	204253	187951	204253	1.13988	1.00055	18	18	17	1	1	1
XP_003606716.2	G7JCF2	MTR_4g064750	Medicago truncatula	553	60 kDa	plastid transcriptionally active protein [Medicago truncatula]	316095	286863	338783	265803	269514	260333	280959	254976	263967	218913	249728	220436	0.844872	0.861452	18	19	19	1	1	1
XP_013442471.1	I3SFE3	MTR_0167s0060	Medicago truncatula	235	26 kDa	20S proteasome alpha subunit E1 [Medicago truncatula]	226633	208545	218913	205674	202842	212927	184083	191901	175365	194579	193235	185364	0.950086	1.03959	13	14	13	1	1	1
XP_003592358.1	G7IC40	MTR_1g102010	Medicago truncatula	628	69 kDa	phosphogluco-mutase [Medicago truncatula]	256749	271388	263967	254976	260333	244589	309590	286863	309590	282913	275177	277091	0.95934	0.92179	15	15	16	1	1	1
XP_003597086.1	B7FGU7	MTR_2g089510	Medicago truncatula	229	24 kDa	cytochrome b6-F complex iron-sulfur subunit [Medicago truncatula]	217401	202842	208545	201441	198668	177813	239555	214408	221969	193235	205674	190575	0.919104	0.872105	7	7	7	1	1	1
XP_013470289.1	I3SSX1	MTR_1g112250	Medicago truncatula	237	26 kDa	20S proteasome subunit alpha [Medicago truncatula]	204253	190575	190575	182812	198668	176585	168221	162491	159147	164759	163621	160254	0.953299	0.9975	10	10	11	1	1	1
XP_003611940.1	G7KC66	MTR_5g019600	Medicago truncatula	655	73 kDa	Xaa-pro aminopeptidase P [Medicago truncatula]	111757	116502	109457	127488	131072	125733	141457	138545	147464	160254	150562	151609	1.13792	1.08178	20	19	18	1	1	1
XP_003627480.1	G7L9X9	MTR_8g023550	Medicago truncatula	411	46 kDa	26S proteasome regulatory complex protein [Medicago truncatula]	282913	305328	307452	320508	316095	318294	269514	273276	286863	288858	282913	279018	1.0661	1.02548	17	16	15	1	1	1
XP_013462869.1	A0A072V4J6	MTR_2g023910	Medicago truncatula	510	55 kDa	fungal proteinase A, aspartic proteinase superfamily protein [Medicago truncatula]	466010	370728	428816	331810	365624	353169	329519	322737	358099	301124	313912	301124	0.830153	0.906771	12	15	12	1	1	1
XP_013470461.1	A0A072VR75	MTR_1g115505	Medicago truncatula	449	50 kDa	cobalamin biosynthesis protein [Medicago truncatula]	277091	258535	290867	258535	254976	265803	249728	239555	239555	239555	246290	223513	0.942917	0.973272	15	14	13	1	1	1
XP_003593122.1	G7IL85	MTR_2g008050	Medicago truncatula	377	42 kDa	actin-related protein 4A [Medicago truncatula]	215899	211456	212927	212927	207105	195933	153726	165905	175365	156956	158048	163621	0.962019	0.966927	4	5	5	1	1	1
XP_013450814.1	A0A072U566	MTR_6g007607	Medicago truncatula	455	50 kDa	peptidyl-prolyl cis-trans isomerase [Medicago truncatula]	194579	175365	200050	165905	156956	163621	169391	165905	160254	155872	160254	154795	0.853487	0.950298	13	13	12	1	1	1
XP_003608462.1	G7JCT4	MTR_4g095360	Medicago truncatula	757	80 kDa	subtilisin-like serine protease [Medicago truncatula]	212927	208545	211456	215899	217401	229797	234625	229797	229797	253214	229797	241222	1.04767	1.04323	16	18	16	1	1	1
XP_003626285.1	G7KYN5	MTR_7g113470	Medicago truncatula	527	57 kDa	TCP-1/cpn60 chaperonin family protein [Medicago truncatula]	226633	228210	225068	234625	242900	241222	201441	198668	200050	202842	198668	208545	1.05712	1.01649	21	20	21	1	1	1
XP_003590395.1	Q1SN32	MTR_1g061630 MtrDRAFT_AC139525g8v2	Medicago truncatula	529	58 kDa	pyruvate kinase family protein [Medicago truncatula]	358099	365624	327242	345901	419991	375903	327242	311744	316095	350730	327242	316095	1.08643	1.04082	15	16	15	1	1	1
XP_013447267.1	A0A072TUU6	MTR_8g100045	Medicago truncatula	1410	154 kDa	phosphoribosylformylglycinamidine synthase [Medicago truncatula]	185364	191901	193235	193235	191901	189259	209996	193235	204253	215899	207105	208545	1.00683	1.03961	28	29	22	1	1	1
XP_013452780.1	A0A072UCM6	MTR_6g075210	Medicago truncatula	499	56 kDa	glutamate decarboxylase [Medicago truncatula]	185364	194579	187951	200050	220436	201441	217401	194579	215899	225068	212927	211456	1.09515	1.03436	15	15	16	1	1	1
XP_003626441.2	G7L1W1	MTR_7g114990	Medicago truncatula	351	38 kDa	aldo/keto reductase family oxidoreductase [Medicago truncatula]	177813	170569	176585	185364	187951	169391	198668	205674	209996	208545	190575	208545	1.03379	0.989139	9	8	9	1	1	1
XP_003619643.2	G7KNB8	MTR_6g060570	Medicago truncatula	429	46 kDa	phosphopyruvate hydratase [Medicago truncatula]	169391	175365	177813	176585	152664	175365	91405.9	95287.5	95950.3	100025	95287.5	109457	0.96564	1.07828	9	9	9	1	1	1
XP_003592795.2	G7IF30	MTR_1g116140	Medicago truncatula	699	75 kDa	formate-tetrahydrofolate ligase [Medicago truncatula]	160254	174154	153726	186653	195933	198668	207105	202842	212927	228210	220436	220436	1.19077	1.07418	13	13	12	1	1	1
XP_003604563.1	G7JLS7	MTR_4g014540	Medicago truncatula	250	28 kDa	ferritin [Medicago truncatula]	211456	226633	218913	202842	189259	181549	217401	209996	221969	249728	229797	231395	0.873132	1.09479	8	8	8	1	1	1
XP_003592827.1	G7IAZ2	MTR_1g116500	Medicago truncatula	598	65 kDa	2-isopropylmalate synthase [Medicago truncatula]	160254	167059	171756	159147	153726	156956	202842	198668	200050	205674	190575	194579	0.94141	0.98216	17	17	16	1	1	1
XP_003608327.1	G7JTZ0	MTR_4g092690	Medicago truncatula	356	37 kDa	glyoxysomal malate dehydrogenase [Medicago truncatula]	151609	161369	156956	153726	151609	150562	171756	169391	186653	175365	171756	164759	0.970131	0.969837	9	9	10	1	1	1
XP_013461370.1	A0A072VB76	MTR_3g089065	Medicago truncatula	175	19 kDa	thioredoxin M-type protein [Medicago truncatula]	358099	320508	391866	305328	336442	296979	345901	299044	313912	265803	301124	246290	0.876948	0.848112	6	6	6	1	1	1
XP_003624218.1	G7KSE8	MTR_7g080530	Medicago truncatula	367	40 kDa	phosphoglycolate phosphatase-like protein [Medicago truncatula]	239555	223513	254976	208545	200050	204253	253214	237901	237901	231395	226633	211456	0.853497	0.918341	13	13	9	1	1	1
XP_013457914.1	A0A072V1G6	MTR_4g108800	Medicago truncatula	281	30 kDa	ribulose-phosphate 3-epimerase [Medicago truncatula]	106464	91405.9	107950	88292.3	82379.6	85284.7	115698	103552	111757	102127	97289.7	93975.7	0.836954	0.886364	3	4	3	1	1	1
XP_003602044.1	G7J4Y3	MTR_3g088160	Medicago truncatula	387	42 kDa	thylakoid-bound ascorbate peroxidase [Medicago truncatula]	186653	189259	189259	186653	190575	182812	160254	164759	153726	172951	167059	159147	0.990922	1.04265	18	17	13	1	1	1
XP_013451828.1	G8A0S6	MTR_6g035305	Medicago truncatula	339	37 kDa	fructose-1,6-bisphosphatase, cytosolic-like protein [Medicago truncatula]	316095	322737	336442	301124	341139	320508	350730	336442	365624	353169	331810	329519	0.987179	0.963623	13	14	13	1	1	1
XP_003597228.2	G7IRR3	MTR_2g094160	Medicago truncatula	740	82 kDa	4-hydroxy-3-methylbut-2-enyl diphosphate synthase [Medicago truncatula]	223513	225068	241222	229797	233005	231395	193235	191901	186653	193235	191901	185364	1.00637	0.997745	17	17	17	1	1	1
XP_003626769.1	G7LCJ4	MTR_8g008870	Medicago truncatula	197	21 kDa	F0F1-type ATP synthase, epsilon subunit [Medicago truncatula]	249728	209996	239555	218913	225068	225068	223513	209996	214408	209996	218913	207105	0.956769	0.981628	7	7	8	1	1	1
XP_003601873.1	G7J2L7	MTR_3g086330	Medicago truncatula	535	59 kDa	TCP-1/cpn60 chaperonin family protein [Medicago truncatula]	135694	138545	134757	143431	139509	135694	123145	129267	127488	131984	125733	127488	1.02356	1.01396	21	19	18	1	1	1
XP_003608351.1	G7JU14	MTR_4g092920	Medicago truncatula	675	72 kDa	heat shock 70 kDa protein [Medicago truncatula]	208545	198668	191901	187951	198668	194579	184083	182812	184083	187951	189259	187951	0.970098	1.02574	11	10	10	1	1	1
XP_003608758.2	G7JK43	MTR_4g101630	Medicago truncatula	643	72 kDa	soluble acid invertase FRUCT2 [Medicago truncatula]	269514	256749	288858	262144	246290	231395	244589	233005	229797	194579	198668	180295	0.907632	0.810786	12	14	12	1	1	1
XP_013460594.1	Q4JR85	MTR_3g066060	Medicago truncatula	264	29 kDa	glutathione S-transferase, amino-terminal domain protein [Medicago truncatula]	365624	324982	353169	341139	341139	324982	237901	242900	248003	233005	239555	229797	0.965016	0.963713	11	10	10	1	1	1
XP_013466927.1	A0A072VS77	MTR_1g040105	Medicago truncatula	595	67 kDa	methylenetetrahydrofolate reductase [Medicago truncatula]	148489	152664	147464	150562	150562	147464	175365	179050	187951	200050	185364	189259	0.999936	1.05957	18	21	17	1	1	1
XP_003593177.1	G7INT9	MTR_2g008610	Medicago truncatula	261	28 kDa	light-harvesting complex I chlorophyll A/B-binding protein [Medicago truncatula]	282913	280959	307452	279018	234625	249728	269514	241222	236257	237901	237901	229797	0.876106	0.944585	9	8	9	1	1	1
XP_003624472.1	G7KW90	MTR_7g083720	Medicago truncatula	378	43 kDa	vacuolar H+-ATPase subunit C [Medicago truncatula]	174154	172951	182812	168221	168221	165905	156956	149522	148489	140479	149522	144429	0.947976	0.954861	14	13	12	1	1	1
XP_003591352.1	B7FI12	MTR_1g086480	Medicago truncatula	181	21 kDa	ADP-ribosylation factor-like protein A1D [Medicago truncatula]	267652	301124	279018	265803	284881	265803	239555	237901	239555	249728	221969	244589	0.963072	0.998989	7	8	8	1	1	1
XP_013468274.1	I3T0Y2	MTR_1g067180	Medicago truncatula	237	27 kDa	glutathione S-transferase tau [Medicago truncatula]	130167	118129	126607	115698	110218	122295	156956	159147	156956	139509	133826	149522	0.928802	0.893879	10	10	10	1	1	1
XP_003615163.1	G7KAG7	MTR_5g064610	Medicago truncatula	353	39 kDa	thylakoid lumenal 29 kDa protein [Medicago truncatula]	234625	215899	242900	194579	195933	180295	170569	165905	177813	161369	174154	156956	0.823172	0.957593	11	12	13	1	1	1
XP_013469882.1	A0A072W0W5	THI1 MTR_1g105480	Medicago truncatula	349	37 kDa	thiazole biosynthetic enzyme [Medicago truncatula]	251465	226633	214408	228210	244589	211456	217401	195933	200050	201441	215899	208545	0.988084	1.02038	9	7	8	1	1	1
XP_013443164.1	A0A072TI08	MTR_0034s0060	Medicago truncatula	798	90 kDa	rhamnose biosynthetic-like enzyme [Medicago truncatula]	246290	271388	233005	316095	345901	329519	305328	320508	336442	453266	417090	419991	1.32082	1.34093	19	21	21	1	1	1
XP_013450583.1	A0A072U5F0	MTR_7g116425	Medicago truncatula	2632	288 kDa	translational activator GCN1-like protein [Medicago truncatula]	128375	132902	124864	124002	129267	130167	124864	126607	124002	127488	122295	139509	0.992996	1.0368	38	41	40	1	1	1
XP_013464137.1	A0A072V8L1	MTR_2g061630	Medicago truncatula	472	52 kDa	citrate synthase [Medicago truncatula]	189259	197296	197296	225068	229797	231395	273276	258535	273276	311744	301124	284881	1.1754	1.1151	13	13	13	1	1	1
XP_013465606.1	A0A072VCW0	MTR_2g105090	Medicago truncatula	290	31 kDa	DS12 from 2D-PAGE of leaf protein, putative [Medicago truncatula]	209996	189259	211456	169391	170569	170569	150562	149522	142441	129267	148489	131984	0.835961	0.925915	8	8	10	1	1	1
XP_003618003.1	G7K4Y9	MTR_5g097900	Medicago truncatula	312	35 kDa	aldo/keto reductase family oxidoreductase [Medicago truncatula]	244589	269514	275177	318294	311744	341139	187951	205674	207105	273276	269514	265803	1.23046	1.34602	12	12	14	1	1	1
XP_003608818.1	G7JLC6	MTR_4g103330	Medicago truncatula	249	27 kDa	F0F1-type ATP synthase, delta subunit [Medicago truncatula]	190575	182812	220436	186653	169391	189259	334118	294927	286863	262144	269514	231395	0.918292	0.833111	9	10	9	1	1	1
XP_003616851.1	G7KH66	MTR_5g084930	Medicago truncatula	435	47 kDa	protein disulfide isomerase-like protein [Medicago truncatula]	211456	209996	211456	217401	220436	226633	175365	190575	181549	184083	190575	197296	1.04987	1.04469	10	11	10	1	1	1
XP_003626142.1	G7KWE8	MTR_7g111530	Medicago truncatula	504	55 kDa	fungal proteinase A, aspartic proteinase superfamily protein [Medicago truncatula]	193235	194579	214408	185364	181549	186653	214408	223513	214408	212927	211456	201441	0.919204	0.959369	10	11	10	1	1	1
XP_003630521.2	G7LI02	MTR_8g098410	Medicago truncatula	167	18 kDa	phospholipid hydroperoxide glutathione peroxidase [Medicago truncatula]	654485	641016	627824	581734	668237	585780	434802	422913	453266	447026	450136	453266	0.954468	1.03009	8	8	5	1	1	1
XP_003612834.1	G7KCE7	MTR_5g029590	Medicago truncatula	355	38 kDa	plastid fibrillin [Medicago truncatula]	472515	400100	425854	391866	405685	368167	301124	288858	282913	263967	282913	258535	0.897763	0.922694	9	8	8	1	1	1
XP_013462824.1	A0A072V4G2	MTR_2g023290	Medicago truncatula	1021	112 kDa	F0F1 ATP synthase subunit gamma [Medicago truncatula]	226633	267652	284881	263967	241222	251465	316095	290867	282913	296979	284881	273276	0.971107	0.960961	8	8	8	1	1	1
XP_003609805.1	G7JNZ5	MTR_4g122670	Medicago truncatula	497	55 kDa	mevalonate/galactokinase family protein [Medicago truncatula]	211456	217401	212927	208545	218913	220436	194579	207105	191901	201441	191901	185364	1.00952	0.974934	11	11	12	1	1	1
XP_003610456.1	G7JJ96	MTR_4g132360	Medicago truncatula	433	47 kDa	glycine cleavage system T protein [Medicago truncatula]	208545	174154	189259	207105	215899	239555	265803	265803	294927	479111	459594	402883	1.15841	1.62315	13	12	15	1	1	1
XP_003592804.1	G7IAW9	MTR_1g116230	Medicago truncatula	607	69 kDa	leukotriene A-4 hydrolase-like protein [Medicago truncatula]	226633	229797	237901	225068	233005	218913	167059	167059	167059	170569	165905	163621	0.975019	0.997842	17	14	14	1	1	1
XP_003594780.1	Q2HU23	MTR_2g034550 MtrDRAFT_AC149491g3v2	Medicago truncatula	182	19 kDa	outer envelope pore protein [Medicago truncatula]	360590	373306	355626	336442	370728	320508	280959	279018	286863	279018	275177	267652	0.943237	0.970487	10	11	10	1	1	1
XP_003625059.1	G7KRQ8	MTR_7g090510	Medicago truncatula	477	53 kDa	UDP-sulfoquinovose synthase [Medicago truncatula]	239555	258535	258535	273276	301124	280959	267652	269514	277091	269514	260333	265803	1.13049	0.977149	10	11	10	1	1	1
XP_013461126.1	A0A072VAE0	MTR_3g081130	Medicago truncatula	858	97 kDa	seed linoleate 9S-lipoxygenase [Medicago truncatula]	151609	152664	147464	143431	159147	160254	214408	191901	197296	279018	234625	260333	1.02456	1.28226	23	19	22	1	1	1
XP_003617067.1	G7K2W1	MTR_5g087560	Medicago truncatula	561	60 kDa	TCP-1/cpn60 chaperonin family protein [Medicago truncatula]	253214	269514	265803	267652	279018	267652	236257	228210	251465	253214	239555	249728	1.03271	1.03711	20	19	19	1	1	1
XP_003610395.2	G7JI05	MTR_4g131760	Medicago truncatula	521	58 kDa	glucose-1-phosphate adenylyltransferase family protein [Medicago truncatula]	181549	184083	198668	186653	180295	184083	200050	193235	204253	181549	179050	186653	0.976486	0.915843	18	17	18	1	1	1
XP_003595308.1	G7IGF7	MTR_2g042330	Medicago truncatula	509	54 kDa	NAD-dependent aldehyde dehydrogenase family protein [Medicago truncatula]	280959	296979	305328	303219	307452	316095	301124	284881	316095	318294	305328	307452	1.04925	1.03212	11	11	11	1	1	1
XP_003608913.2	G7JNQ7	MTR_4g104360	Medicago truncatula	703	78 kDa	topoisomerase-like protein [Medicago truncatula]	123145	124864	115698	114898	114898	122295	121450	128375	124864	129267	121450	133826	0.968064	1.0263	16	19	15	1	1	1
XP_013445533.1	A0A072TPW7	MTR_8g463920	Medicago truncatula	967	111 kDa	phosphoenolpyruvate carboxylase [Medicago truncatula]	147464	152664	149522	151609	150562	159147	154795	171756	153726	180295	164759	180295	1.02595	1.09385	21	18	20	1	1	1
XP_013454867.1	A0A072USS0	MTR_4g017630	Medicago truncatula	449	51 kDa	tubulin beta-1 chain [Medicago truncatula]	320508	284881	284881	313912	316095	288858	280959	280959	279018	275177	251465	277091	1.03212	0.95576	7	8	8	1	1	1
XP_003592084.2	G7IBY1	MTR_1g098540	Medicago truncatula	389	45 kDa	60S ribosomal protein L3B [Medicago truncatula]	269514	187951	202842	171756	205674	186653	267652	301124	251465	201441	217401	277091	0.854273	0.848449	13	14	11	1	1	1
XP_003592761.1	G7IEZ6	MTR_1g115820	Medicago truncatula	222	24 kDa	chalcone-flavanone isomerase family protein [Medicago truncatula]	186653	181549	186653	190575	177813	194579	193235	208545	201441	239555	244589	233005	1.01462	1.18886	11	10	11	1	1	1
XP_003619838.1	G7KPT9	MTR_6g069630	Medicago truncatula	339	37 kDa	aldose 1-epimerase family protein [Medicago truncatula]	277091	277091	284881	280959	309590	271388	204253	211456	220436	201441	208545	209996	1.02726	0.974592	9	8	9	1	1	1
XP_003630698.2	G7L7E1	MTR_8g102330	Medicago truncatula	133	14 kDa	profilin [Medicago truncatula]	334118	331810	336442	331810	313912	294927	256749	254976	253214	239555	242900	233005	0.938424	0.935316	3	3	4	1	1	1
XP_013462766.1	B7FGM0	MTR_2g022660	Medicago truncatula	199	21 kDa	type II peroxiredoxin [Medicago truncatula]	286863	249728	267652	239555	241222	249728	236257	231395	228210	226633	231395	225068	0.908314	0.981654	7	7	7	1	1	1
XP_003597071.1	G7IRL3	MTR_2g089340	Medicago truncatula	598	64 kDa	dihydroxyacid dehydratase [Medicago truncatula]	217401	212927	218913	218913	215899	212927	207105	208545	221969	193235	201441	198668	0.997687	0.930563	13	11	13	1	1	1
XP_003611986.1	G7KDJ3	MTR_5g020050	Medicago truncatula	626	69 kDa	succinate dehydrogenase [ubiquinone] flavoprotein subunit [Medicago truncatula]	236257	241222	234625	258535	253214	263967	226633	221969	221969	223513	228210	217401	1.08933	0.997841	14	14	10	1	1	1
XP_013462837.1	A0A072V507	MTR_2g023500	Medicago truncatula	287	32 kDa	lactoylglutathione lyase-like protein [Medicago truncatula]	246290	241222	251465	233005	254976	239555	267652	260333	260333	265803	263967	248003	0.984517	0.986624	8	8	8	1	1	1
XP_013463236.1	I3T0E1	MTR_2g436620	Medicago truncatula	167	19 kDa	translationally-controlled tumor-like protein [Medicago truncatula]	171756	161369	180295	159147	154795	170569	129267	140479	133826	129267	131984	134757	0.943695	0.981255	4	5	4	1	1	1
XP_003630757.1	G7L865	MTR_8g102980	Medicago truncatula	347	39 kDa	lactoylglutathione lyase-like protein [Medicago truncatula]	233005	223513	260333	208545	211456	209996	258535	241222	242900	233005	229797	220436	0.878839	0.919992	12	12	11	1	1	1
XP_003620963.1	B7FJJ4	MTR_7g005380	Medicago truncatula	361	39 kDa	pyruvate dehydrogenase E1 beta subunit [Medicago truncatula]	353169	313912	334118	327242	329519	307452	292890	294927	303219	288858	309590	282913	0.963057	0.989142	9	9	8	1	1	1
XP_003624883.1	G7L4T7	MTR_7g088680	Medicago truncatula	203	22 kDa	nascent proteinassociated complex alpha chain [Medicago truncatula]	313912	280959	311744	280959	262144	282913	233005	229797	225068	211456	215899	220436	0.9111	0.941736	6	6	5	1	1	1
XP_003597231.1	G7IRR6	MTR_2g094180	Medicago truncatula	564	63 kDa	protein disulfide isomerase-like protein [Medicago truncatula]	343512	296979	336442	296979	288858	327242	221969	244589	223513	204253	242900	225068	0.934638	0.974132	14	14	13	1	1	1
XP_003615260.2	G7KBI3	MTR_5g065880	Medicago truncatula	617	68 kDa	glucose-6-phosphate isomerase [Medicago truncatula]	273276	267652	282913	269514	275177	269514	265803	253214	239555	237901	244589	233005	0.988303	0.943211	21	20	17	1	1	1
XP_003620519.1	G7KNI3	MTR_6g086300	Medicago truncatula	502	55 kDa	cytosolic aldehyde dehydrogenase [Medicago truncatula]	179050	171756	168221	186653	180295	174154	211456	202842	215899	211456	225068	211456	1.04253	1.02822	19	17	17	1	1	1
XP_013459179.1	I3SDG7	MTR_3g028730	Medicago truncatula	244	27 kDa	F0F1-type ATP synthase, delta subunit [Medicago truncatula]	143431	172951	150562	207105	229797	244589	225068	221969	254976	258535	249728	262144	1.45947	1.09743	12	9	11	1	1	1
XP_013459494.1	A0A072V5S0	MTR_3g045190	Medicago truncatula	310	34 kDa	late embryogenesis abundant protein [Medicago truncatula]	226633	231395	242900	225068	209996	212927	233005	212927	225068	215899	214408	202842	0.924475	0.943592	14	15	14	1	1	1
XP_003600924.2	G7JBT5	MTR_3g070940	Medicago truncatula	1705	193 kDa	clathrin heavy chain [Medicago truncatula]	253214	265803	244589	244589	258535	254976	237901	231395	236257	233005	225068	239555	0.992788	0.988767	16	16	20	1	1	1
XP_003603765.1	G7J588	MTR_3g113970	Medicago truncatula	450	51 kDa	tubulin beta-1 chain [Medicago truncatula]	160254	159147	164759	154795	159147	151609	136638	141457	134757	127488	124002	123145	0.961565	0.907432	7	5	7	1	1	1
XP_013460957.1	G8A2H2	MTR_3g075230	Medicago truncatula	323	35 kDa	haloacid dehalogenase-like hydrolase [Medicago truncatula]	269514	253214	282913	231395	231395	223513	280959	239555	253214	239555	234625	225068	0.851872	0.903739	11	12	12	1	1	1
XP_003608087.1	G7JNN6	MTR_4g087490	Medicago truncatula	364	39 kDa	O-acetylserine (thiol) lyase [Medicago truncatula]	249728	231395	229797	236257	239555	226633	127488	148489	139509	133826	142441	145433	0.98808	1.01496	11	13	12	1	1	1
XP_003624501.2	G7KX95	MTR_7g084030	Medicago truncatula	1061	121 kDa	glycoside hydrolase family 38 amino-terminal domain protein [Medicago truncatula]	269514	260333	265803	256749	258535	254976	279018	275177	275177	275177	265803	262144	0.968088	0.968352	16	16	15	1	1	1
XP_013447808.1	A0A072TVM3	MTR_7g406870	Medicago truncatula	535	59 kDa	TCP-1/cpn60 chaperonin family protein [Medicago truncatula]	184083	207105	182812	212927	218913	212927	189259	195933	204253	207105	193235	211456	1.12329	1.03792	17	15	16	1	1	1
XP_003626805.1	G7LDE7	MTR_8g009280	Medicago truncatula	135	15 kDa	GroES chaperonin [Medicago truncatula]	225068	205674	236257	211456	214408	217401	194579	189259	182812	179050	185364	177813	0.964417	0.956898	4	4	4	1	1	1
XP_003629926.1	B7FKN6	MTR_8g088420	Medicago truncatula	335	38 kDa	tyrosine phosphatase, putative [Medicago truncatula]	282913	256749	284881	244589	249728	248003	267652	248003	241222	231395	251465	218913	0.900281	0.927197	11	10	12	1	1	1
XP_013449302.1	A0A072U0Q0	MTR_7g075453	Medicago truncatula	418	43 kDa	fasciclin-like arabinogalactan protein [Medicago truncatula]	370728	338783	358099	296979	324982	336442	282913	277091	273276	265803	282913	241222	0.897709	0.947986	8	8	8	1	1	1
XP_003596648.1	G7IJM9	MTR_2g083160	Medicago truncatula	140	17 kDa	2S albumin seed storage protein (Conglutin / Ara h 6 allergen) [Medicago truncatula]	162491	126607	114105	154795	158048	135694	165905	221969	254976	189259	229797	331810	1.11243	1.16803	4	4	4	1	1	1
XP_003610971.1	G7K9A4	MTR_5g009070	Medicago truncatula	754	83 kDa	protoporphyrin IX magnesium chelatase subunit ChlD [Medicago truncatula]	345901	324982	350730	311744	343512	313912	260333	256749	263967	241222	258535	249728	0.948664	0.959587	17	17	16	1	1	1
XP_013459798.1	I3SK73	MTR_3g051740	Medicago truncatula	188	20 kDa	perchloric acid soluble translation inhibitor-like protein [Medicago truncatula]	383801	336442	329519	282913	360590	309590	205674	209996	189259	177813	186653	184083	0.907914	0.906801	8	6	8	1	1	1
XP_003601593.1	G7J9K5	MTR_3g083370	Medicago truncatula	313	36 kDa	1-aminocyclopropane-1-carboxylate oxidase [Medicago truncatula]	226633	205674	256749	223513	198668	217401	212927	217401	189259	195933	201441	167059	0.9282	0.910983	12	10	8	1	1	1
XP_003606893.1	G7JG50	MTR_4g069920	Medicago truncatula	885	98 kDa	coatomer subunit gamma-like protein [Medicago truncatula]	175365	194579	195933	197296	195933	198668	195933	194579	189259	204253	200050	202842	1.04598	1.04722	15	20	18	1	1	1
XP_003608862.1	B7FN18	MTR_4g103800	Medicago truncatula	243	27 kDa	adenylate kinase [Medicago truncatula]	160254	179050	159147	211456	218913	220436	180295	185364	172951	177813	186653	184083	1.30566	1.01845	9	9	9	1	1	1
XP_013450855.1	A0A072U5G6	MTR_6g007767	Medicago truncatula	643	74 kDa	pathogen-inducible alpha-dioxygenase [Medicago truncatula]	217401	242900	209996	228210	248003	244589	193235	186653	194579	209996	190575	208545	1.07535	1.06031	11	11	14	1	1	1
XP_013457135.1	A0A072UP63	MTR_4g091900	Medicago truncatula	192	20 kDa	NAD(P)H:quinone oxidoreductase, type IV protein [Medicago truncatula]	239555	217401	237901	220436	209996	214408	179050	181549	189259	160254	161369	163621	0.928018	0.88249	7	7	8	1	1	1
XP_003597217.1	G7IRQ2	MTR_2g094060	Medicago truncatula	833	91 kDa	beta-galactosidase-like protein [Medicago truncatula]	198668	184083	186653	197296	184083	180295	228210	225068	236257	217401	211456	205674	0.986424	0.920231	13	16	13	1	1	1
XP_013455514.1	A0A072UUK4	MTR_4g045577	Medicago truncatula	1124	122 kDa	protein transporter Sec31 [Medicago truncatula]	223513	234625	233005	241222	241222	242900	254976	249728	254976	254976	249728	251465	1.04948	0.995379	18	17	15	1	1	1
XP_013448230.1	A0A072TXU3	MTR_7g035245	Medicago truncatula	107	11 kDa	glutaredoxin C4 [Medicago truncatula]	237901	212927	231395	198668	263967	241222	151609	148489	144429	142441	142441	148489	1.03171	0.974901	6	6	5	1	1	1
XP_013470460.1	I3T9M4	MTR_1g115500	Medicago truncatula	212	23 kDa	glutathione S-transferase [Medicago truncatula]	223513	237901	244589	217401	217401	205674	378517	350730	397336	370728	348307	355626	0.907187	0.953911	10	12	9	1	1	1
XP_013442937.1	A0A072THS2	MTR_0059s0060	Medicago truncatula	359	39 kDa	50S ribosomal protein L1p [Medicago truncatula]	200050	177813	179050	248003	271388	262144	231395	244589	262144	303219	318294	294927	1.40334	1.24157	12	10	9	1	1	1
XP_003600876.1	G7JB75	MTR_3g070340	Medicago truncatula	278	31 kDa	light-harvesting complex I chlorophyll A/B-binding protein [Medicago truncatula]	171756	175365	165905	159147	150562	155872	233005	233005	220436	225068	225068	229797	0.907519	0.990512	8	8	8	1	1	1
XP_003604821.1	G7JRA5	MTR_4g019150	Medicago truncatula	202	23 kDa	SOUL heme-binding family protein [Medicago truncatula]	334118	305328	292890	280959	309590	309590	254976	290867	279018	296979	290867	311744	0.965466	1.0906	9	9	9	1	1	1
XP_013461938.1	A0A072V3N8	MTR_3g109925	Medicago truncatula	532	57 kDa	TCP-1/cpn60 chaperonin family protein [Medicago truncatula]	148489	176585	149522	182812	189259	190575	164759	167059	177813	211456	194579	197296	1.18553	1.18386	17	15	16	1	1	1
XP_003597744.1	B7FN63	MTR_2g101820	Medicago truncatula	147	16 kDa	photosystem I reaction center subunit VI [Medicago truncatula]	116502	103552	112534	95950.3	100721	77397.5	78478	79573.5	93326.6	75281.1	80684.3	69272.7	0.824047	0.896014	3	4	3	1	1	1
XP_013447861.1	A0A072TYH7	MTR_7g023290	Medicago truncatula	240	27 kDa	oxygen-evolving complex/thylakoid lumenal 25.6 kDa protein [Medicago truncatula]	148489	137588	152664	135694	128375	130167	142441	141457	134757	126607	127488	122295	0.898559	0.899047	7	9	6	1	1	1
XP_003592901.1	Q1SL16	MTR_2g005570 MtrDRAFT_AC140549g9v2	Medicago truncatula	418	48 kDa	translation elongation factor EF1B, gamma chain [Medicago truncatula]	85284.7	94629.3	93326.6	92681.9	94629.3	92041.7	104998	114898	111757	131072	114898	122295	1.02237	1.11039	6	5	6	1	1	1
XP_003598185.2	B7FJH0	MTR_3g008250	Medicago truncatula	278	30 kDa	prohibitin complex protein [Medicago truncatula]	165905	160254	170569	151609	145433	152664	141457	161369	146445	145433	150562	152664	0.905337	0.998641	13	10	11	1	1	1
XP_003608963.2	G7JNV7	MTR_4g106870	Medicago truncatula	475	52 kDa	1-deoxy-D-xylulose 5-phosphate reductoisomerase [Medicago truncatula]	194579	198668	202842	190575	190575	186653	175365	184083	189259	167059	167059	170569	0.952546	0.919777	16	18	18	1	1	1
XP_003627206.1	G7LJ01	MTR_8g018770	Medicago truncatula	543	59 kDa	long form dihydrolipoamide acetyltransferase [Medicago truncatula]	280959	265803	290867	273276	273276	288858	343512	341139	322737	336442	338783	316095	0.997351	0.98405	15	13	15	1	1	1
XP_013444705.1	I3SHU4	MTR_8g028120	Medicago truncatula	284	30 kDa	glyoxylate/succinic semialdehyde reductase [Medicago truncatula]	212927	198668	208545	185364	195933	187951	231395	220436	237901	237901	218913	225068	0.917934	0.988619	10	9	12	1	1	1
XP_013447255.1	A0A072TV12	MTR_8g099945	Medicago truncatula	669	74 kDa	heat shock cognate 70 kDa-like protein [Medicago truncatula]	214408	217401	218913	212927	225068	212927	181549	186653	182812	182812	191901	185364	1.00031	1.01645	4	4	4	1	1	1
XP_013453265.1	A0A072UBU6	MTR_6g093240	Medicago truncatula	1202	133 kDa	phosphoglucan, water dikinase [Medicago truncatula]	211456	212927	201441	211456	220436	209996	204253	190575	198668	225068	208545	205674	1.02567	1.07715	18	17	21	1	1	1
XP_003594974.2	G7IN22	MTR_2g036860	Medicago truncatula	962	107 kDa	actin filament bundling protein P-115-ABP [Medicago truncatula]	212927	208545	204253	207105	211456	207105	221969	218913	223513	211456	208545	225068	0.999904	0.970911	21	18	21	1	1	1
XP_003624856.1	G7L4R0	MTR_7g088340	Medicago truncatula	403	47 kDa	magnesium-protoporphyrin IX monomethyl ester cyclase [Medicago truncatula]	139509	144429	133826	131984	145433	145433	130167	152664	147464	158048	141457	163621	1.01218	1.0763	14	13	12	1	1	1
XP_003629921.1	G7L840	MTR_8g088370	Medicago truncatula	1387	149 kDa	import component Toc86/159, G and M domain protein [Medicago truncatula]	154795	172951	158048	164759	167059	164759	177813	175365	185364	191901	179050	198668	1.0222	1.05771	20	19	20	1	1	1
XP_003616764.1	G7KH34	MTR_5g084030	Medicago truncatula	391	43 kDa	indole-3-glycerol phosphate synthase [Medicago truncatula]	169391	158048	167059	163621	162491	159147	223513	220436	233005	220436	218913	214408	0.981316	0.965734	15	15	14	1	1	1
XP_013461377.1	A0A072V0U2	MTR_3g089977	Medicago truncatula	380	41 kDa	zinc-binding alcohol dehydrogenase family protein [Medicago truncatula]	209996	226633	225068	228210	223513	249728	102127	133826	124002	114898	132902	127488	1.06008	1.0426	8	9	11	1	1	1
XP_003597778.1	G7II48	MTR_2g102180	Medicago truncatula	858	95 kDa	heat shock 70 kDa protein [Medicago truncatula]	189259	187951	185364	189259	194579	190575	191901	200050	201441	204253	204253	208545	1.02105	1.03987	15	14	14	1	1	1
XP_003612702.1	G7K9K1	MTR_5g027960	Medicago truncatula	386	44 kDa	26S proteasome non-ATPase regulatory subunit-like protein [Medicago truncatula]	200050	208545	204253	187951	207105	204253	244589	236257	237901	239555	233005	226633	0.977908	0.972795	11	9	10	1	1	1
XP_003629826.2	G7L779	MTR_8g087310	Medicago truncatula	597	66 kDa	NAD(P)-binding rossmann-fold protein [Medicago truncatula]	149522	131984	139509	138545	128375	134757	162491	159147	164759	152664	152664	160254	0.954068	0.957205	13	15	17	1	1	1
XP_003629912.1	G7L831	MTR_8g088270	Medicago truncatula	544	59 kDa	TCP-1/cpn60 chaperonin family protein [Medicago truncatula]	187951	201441	197296	200050	208545	209996	179050	180295	191901	214408	194579	204253	1.05438	1.11246	16	14	14	1	1	1
XP_013444660.1	A0A072TYR3	MTR_8g027835	Medicago truncatula	482	51 kDa	thylakoid rhodanese-like protein [Medicago truncatula]	258535	237901	277091	234625	223513	226633	292890	271388	263967	263967	273276	239555	0.88526	0.937884	11	10	10	1	1	1
XP_013466200.1	A0A072VF59	MTR_1g026125	Medicago truncatula	298	34 kDa	CDSP32 protein (drought-induced stress protein of 32 kDa) [Medicago truncatula]	208545	195933	197296	190575	194579	186653	218913	204253	226633	198668	220436	208545	0.950204	0.965911	7	6	7	1	1	1
XP_003625427.1	G7KYI4	MTR_7g099040	Medicago truncatula	380	41 kDa	Zn-dependent alcohol dehydrogenase family, class III protein [Medicago truncatula]	305328	294927	303219	331810	322737	345901	363098	386471	381150	400100	397336	375903	1.10734	1.03769	8	8	9	1	1	1
XP_013448191.1	A0A072TZA9	MTR_7g034395	Medicago truncatula	317	34 kDa	zinc-binding dehydrogenase family oxidoreductase [Medicago truncatula]	193235	201441	215899	190575	165905	177813	134757	123145	115698	125733	117313	111757	0.875064	0.949685	14	14	13	1	1	1
XP_013454336.1	A0A072UFD4	MTR_5g088850	Medicago truncatula	334	37 kDa	late embryogenesis abundant protein [Medicago truncatula]	242900	244589	282913	249728	220436	246290	179050	176585	172951	171756	175365	167059	0.929975	0.972748	14	18	15	1	1	1
XP_013466502.1	A0A072VGH7	MTR_1g030650	Medicago truncatula	543	59 kDa	TCP-1/cpn60 chaperonin family protein [Medicago truncatula]	244589	244589	228210	246290	251465	225068	221969	214408	215899	221969	217401	220436	1.00758	1.01154	13	13	13	1	1	1
XP_013470199.1	A0A072VR15	MTR_1g111140	Medicago truncatula	470	49 kDa	2-oxoacid dehydrogenase acyltransferase family protein [Medicago truncatula]	140479	142441	147464	149522	138545	139509	167059	175365	171756	181549	169391	169391	0.993478	1.01196	11	12	12	1	1	1
XP_003593342.1	B7FIM7	MTR_2g010430	Medicago truncatula	290	32 kDa	inorganic pyrophosphatase [Medicago truncatula]	479111	459594	513498	431799	428816	402883	419991	383801	400100	365624	375903	334118	0.870056	0.893473	8	7	7	1	1	1
XP_003625145.2	G7KTI5	MTR_7g091460	Medicago truncatula	983	108 kDa	villin [Medicago truncatula]	168221	165905	160254	179050	185364	172951	181549	180295	179050	180295	181549	179050	1.08694	1	21	23	21	1	1	1
XP_003610764.1	B7FI39	MTR_5g006750	Medicago truncatula	371	41 kDa	12-oxophytodienoate reductase-like protein [Medicago truncatula]	131984	139509	144429	141457	134757	142441	105728	120611	100025	102127	104273	105728	1.00657	0.956378	11	12	11	1	1	1
XP_003591307.1	G7IBQ7	MTR_1g086050	Medicago truncatula	1011	114 kDa	preprotein translocase subunit SecA [Medicago truncatula]	189259	198668	194579	193235	195933	195933	195933	209996	207105	208545	202842	204253	1.00445	1.00425	21	24	26	1	1	1
XP_003607199.1	G7JNF5	MTR_4g073410	Medicago truncatula	287	32 kDa	L-ascorbate peroxidase [Medicago truncatula]	260333	286863	251465	307452	313912	301124	338783	338783	368167	386471	363098	383801	1.15504	1.08381	9	10	10	1	1	1
XP_003625174.1	G7KTL4	PURA MTR_7g092260	Medicago truncatula	485	53 kDa	adenylosuccinate synthetase [Medicago truncatula]	159147	168221	170569	176585	170569	169391	156956	162491	168221	159147	158048	158048	1.03737	0.97452	10	10	10	1	1	1
XP_003630512.1	G7LHC5	MTR_8g098350	Medicago truncatula	508	58 kDa	glutamate-cysteine ligase B [Medicago truncatula]	200050	209996	211456	187951	202842	194579	256749	234625	246290	262144	254976	248003	0.941869	1.03722	11	13	12	1	1	1
XP_013447193.1	A0A072U5V1	MTR_8g099450	Medicago truncatula	234	25 kDa	nucleoside diphosphate kinase-like protein [Medicago truncatula]	345901	365624	375903	378517	425854	370728	375903	360590	389159	381150	386471	365624	1.08062	1.00675	6	7	6	1	1	1
XP_013447468.1	A0A072TVL2	MTR_7g007320	Medicago truncatula	424	47 kDa	mannose-6-phosphate isomerase [Medicago truncatula]	175365	169391	177813	162491	171756	197296	193235	214408	209996	195933	202842	207105	1.01717	0.980961	11	10	9	1	1	1
XP_013445806.1	B7FKJ5	MTR_8g469150	Medicago truncatula	276	30 kDa	porin/voltage-dependent anion-selective channel protein [Medicago truncatula]	324982	370728	350730	397336	419991	389159	316095	313912	353169	358099	358099	336442	1.15294	1.07065	7	7	8	1	1	1
XP_013462277.1	A0A072V3A8	MTR_3g115370	Medicago truncatula	492	57 kDa	catalase heme-binding enzyme [Medicago truncatula]	341139	244589	249728	249728	280959	292890	277091	282913	265803	360590	318294	373306	0.985782	1.27413	10	9	9	1	1	1
XP_013468643.1	A0A072VX57	MTR_1g073640	Medicago truncatula	241	27 kDa	caleosin CLO1-1 [Medicago truncatula]	220436	208545	174154	191901	220436	217401	307452	378517	400100	428816	368167	485799	1.04411	1.18112	8	9	7	1	1	1
XP_003597454.1	G7IUE0	MTR_2g098250	Medicago truncatula	375	41 kDa	LRR receptor-like kinase family protein [Medicago truncatula]	140479	154795	143431	228210	248003	260333	229797	226633	256749	365624	345901	311744	1.67891	1.4348	16	13	12	1	1	1
XP_003597689.1	G7II11	MTR_2g101180	Medicago truncatula	531	59 kDa	coatomer subunit delta-like protein [Medicago truncatula]	184083	186653	175365	195933	179050	189259	221969	220436	248003	248003	223513	251465	1.03322	1.04718	15	15	15	1	1	1
XP_003606719.1	G7JCF5	MTR_4g064780	Medicago truncatula	804	88 kDa	translocon at the outer envelope membrane ofs protein 75-III [Medicago truncatula]	118129	132902	123145	148489	149522	156956	119778	128375	128375	135694	132902	137588	1.21592	1.07877	16	20	17	1	1	1
XP_003617948.1	G7KEN2	MTR_5g097280	Medicago truncatula	265	29 kDa	light-harvesting complex I chlorophyll A/B-binding protein [Medicago truncatula]	271388	296979	290867	253214	241222	228210	220436	254976	231395	214408	220436	205674	0.841035	0.906214	5	5	4	1	1	1
XP_003591062.1	G7I7H7	MTR_1g082420	Medicago truncatula	289	31 kDa	thylakoid lumen 18.3 kDa protein [Medicago truncatula]	322737	305328	363098	301124	286863	282913	365624	320508	329519	313912	316095	286863	0.878665	0.902742	10	10	9	1	1	1
XP_003600548.1	G7IV48	MTR_3g062510	Medicago truncatula	415	46 kDa	26S protease regulatory subunit 6B [Medicago truncatula]	246290	241222	248003	236257	233005	234625	220436	205674	211456	217401	205674	209996	0.956999	0.992949	12	11	11	1	1	1
XP_003614593.1	G7K0I2	GATB MTR_5g055940	Medicago truncatula	542	61 kDa	aspartyl/glutamyl-tRNA(Asn/Gln) amidotransferase subunit B [Medicago truncatula]	146445	154795	161369	160254	155872	158048	179050	172951	172951	172951	170569	165905	1.025	0.970425	20	17	17	1	1	1
XP_003606910.1	G7JG67	MTR_4g070080	Medicago truncatula	161	16 kDa	RNA-binding (RRM/RBD/RNP motif) family protein [Medicago truncatula]	336442	307452	338783	336442	327242	334118	329519	329519	324982	343512	343512	343512	1.01539	1.04727	3	3	4	1	1	1
XP_003604357.2	G7JGW1	MTR_4g009960	Medicago truncatula	1638	180 kDa	eukaryotic translation initiation factor 3 subunit [Medicago truncatula]	180295	172951	154795	162491	180295	175365	179050	187951	179050	191901	182812	201441	1.0199	1.05513	21	23	20	1	1	1
XP_003611464.1	G7JZW9	MTR_5g014260	Medicago truncatula	166	18 kDa	glycine cleavage system H protein [Medicago truncatula]	228210	194579	220436	182812	167059	176585	229797	215899	209996	212927	208545	195933	0.818463	0.941608	5	4	5	1	1	1
XP_003619878.1	G7KQB6	MTR_6g071210	Medicago truncatula	424	46 kDa	dihydroorotate dehydrogenase family protein [Medicago truncatula]	267652	260333	292890	246290	263967	251465	233005	223513	234625	233005	226633	217401	0.92794	0.979593	11	10	10	1	1	1
XP_013449500.1	A0A072U300	MTR_7g085630	Medicago truncatula	411	45 kDa	NADP-specific glutamate dehydrogenase [Medicago truncatula]	149522	159147	138545	163621	172951	165905	198668	208545	194579	237901	249728	236257	1.12357	1.20288	10	9	10	1	1	1
XP_003589185.1	G7I3K1	MTR_1g019430	Medicago truncatula	125	14 kDa	sterol carrier protein, putative [Medicago truncatula]	275177	296979	322737	320508	334118	368167	348307	368167	355626	373306	383801	336442	1.14292	1.02001	7	7	6	1	1	1
XP_013446171.1	A0A072TTK9	MTR_8g069760	Medicago truncatula	1483	165 kDa	alpha-glucan water dikinase [Medicago truncatula]	145433	156956	153726	149522	155872	155872	147464	135694	140479	153726	142441	144429	1.01129	1.04003	23	23	21	1	1	1
XP_003627448.1	G7L970	MTR_8g023140	Medicago truncatula	524	58 kDa	alanine aminotransferase [Medicago truncatula]	284881	275177	263967	288858	290867	267652	309590	313912	305328	299044	309590	316095	1.02834	0.995586	11	11	11	1	1	1
XP_013448875.1	I3TAJ6	MTR_7g062140	Medicago truncatula	329	36 kDa	NAD(P)-binding rossmann-fold protein [Medicago truncatula]	327242	290867	338783	254976	249728	251465	277091	254976	260333	241222	246290	229797	0.790235	0.905236	8	8	7	1	1	1
XP_013457870.1	A0A072URD6	MTR_4g107500	Medicago truncatula	958	106 kDa	plasma membrane H+-ATPase [Medicago truncatula]	114898	133826	119778	118950	115698	126607	154795	148489	151609	156956	142441	154795	0.980334	0.998456	19	21	22	1	1	1
XP_013461130.1	A0A072UZC8	MTR_3g081170	Medicago truncatula	884	99 kDa	heat shock 70 kDa protein [Medicago truncatula]	198668	197296	198668	200050	211456	201441	184083	182812	180295	179050	185364	190575	1.0308	1.01425	21	19	20	1	1	1
XP_003605929.1	G7JDJ4	MTR_4g048190	Medicago truncatula	979	107 kDa	cytoplasmic-like aconitate hydratase [Medicago truncatula]	184083	208545	195933	207105	233005	217401	191901	177813	181549	198668	182812	186653	1.11715	1.0306	13	12	13	1	1	1
XP_003613276.1	G7K2Q8	MTR_5g034820	Medicago truncatula	711	82 kDa	threonyl-tRNA synthetase/threonine-tRNA ligase, putative [Medicago truncatula]	221969	234625	221969	229797	254976	236257	211456	218913	217401	217401	205674	231395	1.06258	1.01034	22	22	21	1	1	1
XP_013467217.1	I3S210	MTR_1g047250	Medicago truncatula	328	36 kDa	voltage-gated potassium channel subunit beta [Medicago truncatula]	284881	313912	307452	327242	358099	322737	269514	258535	277091	271388	282913	275177	1.11237	1.03023	9	8	9	1	1	1
XP_003594836.1	G7IMZ2	MTR_2g035170	Medicago truncatula	157	17 kDa	disease-resistance response protein [Medicago truncatula]	262144	217401	236257	226633	211456	228210	118950	131072	131072	126607	144429	150562	0.930842	1.10628	7	6	6	1	1	1
XP_003603670.1	G7J421	MTR_3g110720	Medicago truncatula	451	50 kDa	tubulin beta-1 chain [Medicago truncatula]	186653	186653	170569	191901	176585	177813	147464	164759	152664	140479	144429	143431	1.00445	0.921385	7	7	7	1	1	1
XP_003606860.1	Q7X9B3	hpl1 MTR_4g068550	Medicago truncatula	482	54 kDa	fatty acid hydroperoxide lyase [Medicago truncatula]	138545	156956	144429	151609	146445	151609	87682.4	81245.5	92681.9	93975.7	81810.6	88906.4	1.02213	1.01178	14	11	12	1	1	1
XP_013461973.1	G7ZWL8	MTR_3g110030	Medicago truncatula	97	11 kDa	GroES chaperonin [Medicago truncatula]	391866	389159	419991	375903	381150	365624	389159	360590	370728	338783	338783	348307	0.934772	0.915568	9	8	9	1	1	1
XP_003597980.1	G7IMC1	MTR_2g104610	Medicago truncatula	405	44 kDa	3-isopropylmalate dehydrogenase [Medicago truncatula]	182812	185364	193235	180295	185364	176585	172951	174154	174154	170569	168221	161369	0.965858	0.959524	14	13	11	1	1	1
XP_003600065.1	G7IXL5	MTR_3g051310	Medicago truncatula	732	81 kDa	acyl-peptide hydrolase-like protein [Medicago truncatula]	208545	191901	198668	200050	186653	187951	194579	209996	204253	197296	194579	198668	0.959174	0.969966	16	16	18	1	1	1
XP_003594494.2	G7IJU2	MTR_2g029820	Medicago truncatula	355	38 kDa	peroxidase family protein [Medicago truncatula]	214408	226633	218913	209996	207105	211456	214408	204253	204253	258535	229797	242900	0.952424	1.17389	8	7	10	1	1	1
XP_003624478.1	Q2HUK6	MTR_7g083790 MtrDRAFT_AC149131g13v2	Medicago truncatula	373	40 kDa	phosphate carrier protein [Medicago truncatula]	208545	225068	198668	217401	253214	248003	185364	220436	200050	242900	226633	251465	1.13655	1.19006	12	11	11	1	1	1
XP_003618014.1	G7K500	MTR_5g098020	Medicago truncatula	195	22 kDa	hypothetical protein MTR_5g098020 [Medicago truncatula]	60305.4	53231.8	30573.6	54350.3	47643.8	35857.8	32995.9	38431.5	47975.2	39511.9	32541.7	47643.8	0.956569	1.00247	3	3	2	1	1	1
XP_003597590.1	G7IUG9	MTR_2g099910	Medicago truncatula	339	36 kDa	glyoxylate/succinic semialdehyde reductase [Medicago truncatula]	189259	185364	211456	170569	174154	167059	194579	185364	191901	181549	175365	176585	0.873231	0.932944	10	10	10	1	1	1
XP_003590190.1	G7I6Q7	MTR_1g045750	Medicago truncatula	505	55 kDa	3-isopropylmalate dehydratase, large subunit [Medicago truncatula]	215899	221969	220436	218913	204253	207105	181549	182812	180295	179050	176585	174154	0.957416	0.972702	10	12	11	1	1	1
XP_003595206.1	G7IIL4	MTR_2g039680	Medicago truncatula	368	42 kDa	nucleosome assembly protein [Medicago truncatula]	244589	249728	249728	229797	231395	241222	201441	198668	186653	193235	191901	190575	0.944047	0.981166	8	8	8	1	1	1
XP_003612602.1	G7K6U0	MTR_5g026840	Medicago truncatula	297	33 kDa	ATP-dependent Clp protease proteolytic protein [Medicago truncatula]	181549	169391	193235	174154	161369	169391	141457	135694	134757	125733	128375	125733	0.92785	0.922148	7	6	9	1	1	1
XP_003615463.1	G7KDB9	MTR_5g068440	Medicago truncatula	258	29 kDa	hydroxyacylglutathione hydrolase [Medicago truncatula]	229797	228210	226633	223513	223513	220436	239555	241222	246290	237901	236257	226633	0.97491	0.96386	9	9	9	1	1	1
XP_003625484.1	Q2HTA3	MTR_7g099640 MtrDRAFT_AC150776g3v2 MtrDRAFT_AC161749g2v2	Medicago truncatula	445	49 kDa	regulatory particle triple-A ATPase [Medicago truncatula]	169391	185364	174154	167059	169391	186653	160254	176585	170569	182812	156956	175365	0.989025	1.01522	14	15	16	1	1	1
XP_013448075.1	A0A072TXD7	MTR_7g033165	Medicago truncatula	381	43 kDa	GDSL-like lipase/acylhydrolase [Medicago truncatula]	258535	249728	269514	229797	246290	231395	200050	200050	200050	182812	185364	180295	0.909621	0.91389	9	8	8	1	1	1
XP_013458562.1	A0A072UU27	MTR_4g129790	Medicago truncatula	327	36 kDa	F0F1 ATP synthase subunit gamma [Medicago truncatula]	151609	153726	153726	147464	154795	145433	132902	147464	148489	143431	143431	150562	0.975235	1.01998	11	9	10	1	1	1
XP_003607217.1	G7JNH3	MTR_4g074640	Medicago truncatula	950	105 kDa	alanine-tRNA ligase [Medicago truncatula]	207105	220436	197296	221969	225068	223513	229797	211456	248003	256749	234625	256749	1.07316	1.08541	17	18	17	1	1	1
XP_003629163.1	G7L9H1	MTR_8g074010	Medicago truncatula	428	47 kDa	phosphoserine aminotransferase [Medicago truncatula]	239555	273276	236257	320508	316095	313912	254976	256749	273276	273276	275177	273276	1.26889	1.04679	11	9	12	1	1	1
XP_003608082.1	G7JNN1	MTR_4g087440	Medicago truncatula	393	45 kDa	stearoyl-acyl-carrier desaturase [Medicago truncatula]	191901	208545	194579	207105	211456	201441	182812	180295	191901	186653	179050	187951	1.04198	0.997562	12	11	12	1	1	1
XP_003611508.1	G7K140	MTR_5g014710	Medicago truncatula	358	38 kDa	glyoxysomal malate dehydrogenase [Medicago truncatula]	100721	105728	101421	106464	102127	107950	100721	105728	104998	113317	109457	110985	1.02816	1.07164	13	7	12	1	1	1
XP_013444547.1	A0A072TMC9	MTR_8g024340	Medicago truncatula	616	68 kDa	granule bound starch synthase [Medicago truncatula]	141457	132902	156956	134757	139509	131984	172951	161369	155872	159147	171756	148489	0.941888	0.97797	16	16	15	1	1	1
XP_013448514.1	A0A072TZC5	MTR_7g053290	Medicago truncatula	392	42 kDa	enoyl-acyl-carrier reductase [Medicago truncatula]	254976	254976	236257	228210	228210	211456	194579	205674	218913	207105	204253	198668	0.895025	0.985237	9	8	10	1	1	1
XP_013457492.1	B7FKV4	MTR_4g095660	Medicago truncatula	452	50 kDa	acetamidase/formamidase, putative [Medicago truncatula]	225068	208545	233005	229797	215899	225068	151609	153726	153726	151609	146445	148489	1.00622	0.972733	10	8	11	1	1	1
XP_013468729.1	A0A072VMC4	MTR_1g076130	Medicago truncatula	332	36 kDa	cytoplasmic-like malate dehydrogenase [Medicago truncatula]	197296	208545	215899	200050	220436	195933	147464	146445	156956	147464	144429	148489	0.991441	0.97675	5	6	5	1	1	1
XP_003608978.2	G7JPU6	MTR_4g107040	Medicago truncatula	544	59 kDa	NAD-dependent aldehyde dehydrogenase family protein [Medicago truncatula]	198668	205674	205674	201441	220436	214408	251465	226633	236257	242900	236257	229797	1.04306	0.992438	13	12	12	1	1	1
XP_013465225.1	A0A072VM90	MTR_2g091170	Medicago truncatula	748	80 kDa	seed biotin containing protein SBP65, putative [Medicago truncatula]	143431	141457	137588	143431	151609	137588	251465	248003	313912	246290	229797	277091	1.02403	0.925985	11	12	10	1	1	1
XP_003602086.1	G7J524	MTR_3g088970	Medicago truncatula	477	53 kDa	argininosuccinate synthase [Medicago truncatula]	263967	233005	231395	236257	253214	225068	177813	179050	176585	171756	174154	175365	0.981015	0.977181	16	15	14	1	1	1
XP_003602402.1	B7FMW4	MTR_3g092970	Medicago truncatula	227	25 kDa	nascent proteinassociated complex alpha chain [Medicago truncatula]	305328	273276	292890	265803	277091	275177	244589	242900	251465	242900	258535	236257	0.9387	0.998292	5	5	5	1	1	1
XP_003630949.1	G7LAL7	MTR_8g105340	Medicago truncatula	279	30 kDa	40S ribosomal protein S2-4 [Medicago truncatula]	311744	182812	217401	181549	201441	209996	195933	233005	184083	167059	169391	208545	0.832896	0.889032	11	11	12	1	1	1
XP_003623996.1	G7L5N4	MTR_7g078070	Medicago truncatula	380	41 kDa	cysteine synthase/L-3-cyanoalanine synthase [Medicago truncatula]	284881	269514	279018	284881	303219	279018	221969	215899	205674	237901	248003	228210	1.04044	1.10966	11	11	12	1	1	1
XP_003590123.1	B7FH64	MTR_1g044660	Medicago truncatula	239	27 kDa	40S ribosomal S3-like protein [Medicago truncatula]	280959	262144	242900	267652	275177	322737	241222	290867	251465	292890	260333	348307	1.10123	1.15057	11	9	14	1	1	1
XP_003593572.2	G7IPS8	MTR_2g013540	Medicago truncatula	555	60 kDa	TCP-1/cpn60 chaperonin family protein [Medicago truncatula]	290867	307452	301124	305328	327242	309590	305328	294927	316095	338783	331810	318294	1.04749	1.07916	12	14	12	1	1	1
XP_003595788.1	G7IJ13	MTR_2g060830	Medicago truncatula	246	27 kDa	proteasome subunit alpha type-6-A protein [Medicago truncatula]	334118	305328	327242	318294	350730	334118	273276	284881	279018	292890	307452	284881	1.03771	1.05739	8	10	8	1	1	1
XP_013457004.1	A0A072UYV0	MTR_4g088615	Medicago truncatula	303	33 kDa	ribosomal protein S5 [Medicago truncatula]	329519	228210	277091	256749	265803	253214	208545	195933	198668	186653	205674	194579	0.929264	0.973076	5	6	5	1	1	1
XP_013463310.1	B7FH09	MTR_2g437530	Medicago truncatula	214	24 kDa	DREPP plasma membrane protein [Medicago truncatula]	263967	249728	284881	212927	217401	209996	301124	265803	256749	193235	214408	182812	0.801831	0.716853	8	8	6	1	1	1
XP_003589697.2	G7IA37	PFP-ALPHA MTR_1g035230	Medicago truncatula	597	65 kDa	pyrophosphate-fructose-6-phosphate 1-phosphotransferase [Medicago truncatula]	162491	165905	160254	168221	164759	175365	151609	158048	155872	155872	154795	164759	1.04031	1.02126	17	16	13	1	1	1
XP_013451443.1	A0A072U8Q5	MTR_6g024135	Medicago truncatula	249	27 kDa	20S proteasome subunit alpha [Medicago truncatula]	220436	226633	246290	242900	248003	249728	225068	220436	223513	233005	231395	228210	1.06818	1.03526	9	9	9	1	1	1
XP_013457978.1	A0A072UQA8	MTR_4g109450	Medicago truncatula	912	101 kDa	ATP-dependent chaperone ClpB [Medicago truncatula]	180295	195933	179050	208545	214408	223513	172951	181549	185364	189259	175365	197296	1.16422	1.04085	17	18	20	1	1	1
XP_003597351.1	B7FKX2	MTR_2g096660	Medicago truncatula	351	40 kDa	UDP-glucuronic acid decarboxylase [Medicago truncatula]	260333	282913	258535	292890	313912	301124	242900	248003	258535	249728	239555	253214	1.13239	0.99074	11	11	11	1	1	1
XP_003597843.1	G7IMH9	MTR_2g103170	Medicago truncatula	373	41 kDa	plant/F18G18-200 protein [Medicago truncatula]	254976	258535	303219	273276	311744	284881	299044	301124	271388	305328	275177	253214	1.0651	0.956586	8	7	7	1	1	1
XP_003601357.2	G7J6M6	MTR_3g079840	Medicago truncatula	1119	131 kDa	ubiquitin carboxyl-terminal hydrolase-like protein [Medicago truncatula]	198668	191901	180295	209996	207105	205674	176585	191901	202842	214408	205674	217401	1.09093	1.11579	26	23	22	1	1	1
XP_003611482.1	G7JZY6	MTR_5g014410	Medicago truncatula	439	48 kDa	M20 peptidase acetylornithine deacetylase [Medicago truncatula]	162491	171756	179050	167059	164759	161369	116502	126607	114898	117313	124002	123145	0.960823	1.01802	8	10	9	1	1	1
XP_003624889.2	G7L4U3	MTR_7g088740	Medicago truncatula	981	113 kDa	4-alpha-glucanotransferase DPE2 [Medicago truncatula]	180295	180295	184083	185364	191901	186653	209996	200050	194579	211456	209996	200050	1.03533	1.02791	19	19	19	1	1	1
XP_013470516.1	I3S7Z5	MTR_1g117010	Medicago truncatula	244	26 kDa	peptidyl-prolyl cis-trans isomerase [Medicago truncatula]	207105	211456	218913	197296	198668	191901	159147	156956	161369	150562	155872	163621	0.922178	0.984468	8	6	6	1	1	1
XP_003605139.1	G7JEN4	MTR_4g024620	Medicago truncatula	522	56 kDa	3-phosphoshikimate 1-carboxyvinyltransferase [Medicago truncatula]	269514	254976	267652	263967	267652	248003	220436	218913	218913	205674	225068	208545	0.984196	0.971173	11	12	12	1	1	1
XP_003610379.1	B7FHY0	MTR_4g131540	Medicago truncatula	234	27 kDa	ribosomal protein L10 family protein [Medicago truncatula]	350730	391866	378517	422913	453266	417090	402883	381150	400100	389159	389159	370728	1.15356	0.970369	8	7	7	1	1	1
XP_003611530.1	G7K162	MTR_5g014960	Medicago truncatula	408	44 kDa	branched-chain amino acid aminotransferase [Medicago truncatula]	277091	262144	279018	246290	251465	242900	256749	248003	241222	228210	236257	229797	0.905166	0.930681	11	10	11	1	1	1
XP_003613900.2	G7JWI7	MTR_5g042400	Medicago truncatula	833	91 kDa	acylamino-acid-releasing enzyme-like protein, putative [Medicago truncatula]	136638	129267	127488	129267	129267	135694	204253	198668	218913	225068	202842	212927	1.00212	1.03056	15	15	15	1	1	1
XP_003621684.1	A2Q5A8	MTR_7g021680 MTR_7g021820 MtrDRAFT_AC160516g36v2	Medicago truncatula	339	37 kDa	aldo/keto reductase family oxidoreductase [Medicago truncatula]	294927	299044	307452	336442	348307	324982	316095	294927	299044	311744	313912	309590	1.12015	1.02767	10	10	10	1	1	1
XP_003626362.1	B7FGV9	MTR_7g114240	Medicago truncatula	152	15 kDa	superoxide dismutase [Cu-Zn] protein [Medicago truncatula]	373306	296979	309590	284881	318294	282913	275177	262144	246290	269514	271388	258535	0.904287	1.0202	4	4	4	1	1	1
XP_003613127.2	G7JYX5	MTR_5g033090	Medicago truncatula	147	17 kDa	60S ribosomal protein L27a-3 [Medicago truncatula]	425854	343512	355626	275177	378517	343512	343512	353169	263967	269514	269514	343512	0.886412	0.918692	6	7	5	1	1	1
XP_003626035.1	G7KUJ1	MTR_7g110310	Medicago truncatula	394	43 kDa	S-adenosylmethionine synthase-like protein [Medicago truncatula]	292890	263967	292890	290867	273276	282913	234625	249728	244589	251465	241222	233005	0.996833	0.99554	9	8	8	1	1	1
XP_013450709.1	A0A072U4V2	MTR_6g004200	Medicago truncatula	568	61 kDa	2-hydroxyacyl-CoA lyase [Medicago truncatula]	186653	198668	194579	225068	233005	209996	181549	169391	185364	195933	193235	195933	1.15204	1.09099	14	13	13	1	1	1
XP_003611167.1	G7KER8	MTR_5g011040	Medicago truncatula	471	52 kDa	3-hydroxy-3-methylglutaryl coenzyme A synthase [Medicago truncatula]	191901	228210	229797	229797	275177	239555	260333	234625	241222	267652	228210	241222	1.14559	1.00123	9	9	8	1	1	1
XP_003631011.1	G7LCC0	MTR_8g106120	Medicago truncatula	1001	109 kDa	26S proteasome regulatory complex component [Medicago truncatula]	265803	253214	256749	244589	273276	262144	271388	269514	269514	275177	277091	267652	1.00547	1.01173	13	12	13	1	1	1
XP_013457205.1	A0A072UPD2	MTR_4g094265	Medicago truncatula	219	24 kDa	beta-hydroxyacyl-ACP dehydratase [Medicago truncatula]	318294	309590	363098	320508	322737	311744	336442	318294	327242	301124	305328	290867	0.963679	0.913787	6	5	5	1	1	1
XP_003606831.1	G7JEX0	MTR_4g068210	Medicago truncatula	319	35 kDa	membrane-associated 30 kDa protein [Medicago truncatula]	204253	205674	215899	214408	197296	205674	175365	167059	176585	163621	164759	168221	0.9865	0.956827	11	9	10	1	1	1
XP_003611860.1	G7K9H5	MTR_5g018670	Medicago truncatula	329	35 kDa	photosystem II oxygen-evolving enhancer protein [Medicago truncatula]	239555	248003	271388	202842	194579	193235	133826	132902	143431	137588	125733	147464	0.778259	1.00153	5	4	5	1	1	1
XP_003616097.1	G7K5X3	MTR_5g076080	Medicago truncatula	254	28 kDa	cystathionine beta-synthase (CBS) family protein [Medicago truncatula]	309590	273276	288858	258535	273276	271388	324982	318294	313912	309590	311744	303219	0.921392	0.965905	8	6	6	1	1	1
XP_003624861.1	D7RIC7	Araf1 MTR_7g088410	Medicago truncatula	672	74 kDa	alpha-L-arabinofuranosidase [Medicago truncatula]	147464	129267	148489	132902	119778	121450	205674	215899	229797	193235	211456	182812	0.879847	0.90195	11	9	10	1	1	1
XP_013447150.1	A0A072TUR1	MTR_8g099185	Medicago truncatula	495	54 kDa	decarboxylating-like 6-phosphogluconate dehydrogenase [Medicago truncatula]	221969	214408	221969	212927	218913	215899	209996	209996	214408	214408	223513	211456	0.983889	1.02361	11	11	12	1	1	1
XP_013455949.1	I3T1D0	MTR_4g057685	Medicago truncatula	186	21 kDa	lactoylglutathione lyase-like protein [Medicago truncatula]	348307	331810	363098	334118	348307	348307	383801	373306	389159	355626	381150	365624	0.988034	0.961731	11	11	11	1	1	1
XP_013463210.1	A0A072V5C1	MTR_2g436300	Medicago truncatula	721	79 kDa	glyoxysomal fatty acid beta-oxidation MFP-A protein [Medicago truncatula]	115698	121450	118129	124864	126607	139509	135694	135694	128375	175365	161369	168221	1.1005	1.26313	18	18	17	1	1	1
XP_003604089.2	G7J996	MTR_3g118360	Medicago truncatula	980	108 kDa	alanine-tRNA ligase [Medicago truncatula]	204253	217401	221969	215899	209996	214408	201441	200050	197296	200050	195933	189259	0.994841	0.977379	19	20	17	1	1	1
XP_003594211.1	Q2HT34	MTR_2g025640 MtrDRAFT_AC150798g15v2	Medicago truncatula	421	46 kDa	fumarylacetoacetase [Medicago truncatula]	221969	241222	239555	241222	248003	246290	260333	244589	254976	273276	254976	248003	1.04663	1.02153	9	8	8	1	1	1
XP_003602941.1	G7J567	MTR_3g100620	Medicago truncatula	252	28 kDa	general regulatory factor 2 [Medicago truncatula]	355626	329519	355626	309590	322737	309590	329519	311744	320508	290867	305328	286863	0.90502	0.918159	9	8	8	1	1	1
XP_003616371.1	G7K1Y1	MTR_5g079460	Medicago truncatula	386	41 kDa	pfkB family carbohydrate kinase [Medicago truncatula]	179050	180295	182812	164759	162491	151609	185364	186653	194579	182812	165905	180295	0.88325	0.933667	11	10	10	1	1	1
XP_013442189.1	A0A072TF84	MTR_0276s0050	Medicago truncatula	315	36 kDa	annexin D8 [Medicago truncatula]	139509	124864	135694	138545	135694	139509	200050	185364	168221	190575	207105	180295	1.0342	1.04396	12	12	12	1	1	1
XP_003593602.1	G7ISC0	MTR_2g014040	Medicago truncatula	348	38 kDa	late embryogenesis abundant domain protein, putative [Medicago truncatula]	117313	95287.5	110218	92681.9	104273	113317	120611	113317	118950	119778	126607	104998	0.961132	0.995763	6	6	5	1	1	1
XP_003594812.2	G7IMW8	MTR_2g034900	Medicago truncatula	530	58 kDa	importin subunit alpha-1b [Medicago truncatula]	172951	187951	179050	169391	176585	174154	180295	184083	175365	182812	174154	176585	0.963289	0.988525	11	13	12	1	1	1
XP_003602752.1	G7J3A3	MTR_3g098650	Medicago truncatula	1016	115 kDa	glycoside hydrolase family 38 amino-terminal domain protein [Medicago truncatula]	201441	211456	215899	236257	249728	233005	231395	220436	253214	275177	248003	273276	1.14344	1.12965	19	18	17	1	1	1
XP_003609971.1	G7JS70	MTR_4g124910	Medicago truncatula	253	27 kDa	GroES chaperonin [Medicago truncatula]	284881	262144	303219	292890	320508	307452	229797	201441	204253	217401	209996	212927	1.08304	1.0076	8	7	6	1	1	1
XP_003627059.1	G7LGQ5	MTR_8g014660	Medicago truncatula	507	55 kDa	processing peptidase [Medicago truncatula]	249728	214408	248003	241222	225068	236257	180295	189259	168221	167059	180295	174154	0.986529	0.969751	13	14	10	1	1	1
XP_013456365.1	A0A072UM06	MTR_4g069030	Medicago truncatula	449	51 kDa	4-hydroxy-3-methylbut-2-enyl diphosphate reductase [Medicago truncatula]	284881	288858	275177	279018	299044	279018	265803	251465	271388	258535	256749	256749	1.00962	0.978921	10	10	9	1	1	1
XP_003609151.2	G7JT26	MTR_4g112530	Medicago truncatula	392	42 kDa	extracellular calcium sensing receptor [Medicago truncatula]	269514	271388	294927	275177	284881	254976	275177	249728	260333	234625	237901	226633	0.975119	0.890378	11	12	11	1	1	1
XP_013446997.1	B7FK31	MTR_8g096880	Medicago truncatula	350	39 kDa	UDP-D-glucose/UDP-D-galactose 4-epimerase [Medicago truncatula]	158048	158048	161369	175365	169391	174154	201441	209996	208545	208545	204253	205674	1.0868	0.997565	13	10	12	1	1	1
XP_013462135.1	A0A072VDB9	MTR_3g112020	Medicago truncatula	272	29 kDa	gamma carbonic anhydrase-like protein [Medicago truncatula]	186653	184083	194579	190575	180295	186653	200050	200050	195933	205674	197296	197296	0.986215	1.0071	12	11	12	1	1	1
XP_003594948.1	G7IMZ7	MTR_2g036600	Medicago truncatula	604	69 kDa	lysine-tRNA ligase-like protein [Medicago truncatula]	190575	194579	175365	180295	195933	207105	197296	202842	197296	220436	202842	214408	1.0407	1.06738	15	16	15	1	1	1
XP_003611681.1	G7K5A2	MTR_5g016660	Medicago truncatula	491	56 kDa	UDP-glucosyltransferase family protein [Medicago truncatula]	132902	138545	139509	140479	146445	144429	160254	162491	158048	172951	162491	164759	1.04963	1.04037	13	15	15	1	1	1
XP_013455017.1	A0A072UT49	MTR_4g021815	Medicago truncatula	255	28 kDa	NAD(P)-binding rossmann-fold protein [Medicago truncatula]	277091	273276	309590	253214	260333	256749	198668	207105	223513	211456	195933	212927	0.895739	0.985747	10	9	9	1	1	1
XP_013456077.1	A0A072ULZ3	MTR_4g062550	Medicago truncatula	356	38 kDa	nutrient reservoir protein, putative [Medicago truncatula]	217401	200050	212927	209996	201441	207105	209996	214408	220436	204253	205674	205674	0.981223	0.954658	9	8	10	1	1	1
XP_013470412.1	A0A072W2I7	MTR_1g115230	Medicago truncatula	702	80 kDa	prolyl oligopeptidase family protein [Medicago truncatula]	191901	191901	202842	194579	200050	200050	204253	209996	204253	202842	202842	191901	1.0137	0.966182	17	15	16	1	1	1
XP_013449161.1	A0A072U1Y7	MTR_7g068850	Medicago truncatula	433	48 kDa	acyl-CoA dehydrogenase [Medicago truncatula]	236257	236257	229797	231395	256749	237901	265803	265803	265803	292890	277091	267652	1.03379	1.05044	14	12	13	1	1	1
XP_013459282.1	B7FJY9	MTR_3g435460	Medicago truncatula	253	28 kDa	light-harvesting complex I chlorophyll A/B-binding protein [Medicago truncatula]	241222	239555	249728	223513	226633	198668	200050	187951	209996	211456	195933	201441	0.888172	1.01812	4	4	4	1	1	1
XP_013464930.1	A0A072VLF0	MTR_2g085085	Medicago truncatula	113	11 kDa	60S acidic ribosomal protein [Medicago truncatula]	167059	165905	154795	148489	146445	148489	91405.9	130167	140479	96617.7	121450	137588	0.909103	0.982334	4	4	4	1	1	1
XP_003602068.1	G7J506	MTR_3g088610	Medicago truncatula	413	45 kDa	delta-aminolevulinic acid dehydratase [Medicago truncatula]	153726	160254	160254	149522	158048	161369	149522	154795	154795	156956	138545	149522	0.988834	0.969313	11	7	8	1	1	1
XP_003610307.1	G7JFM1	MTR_4g130730	Medicago truncatula	191	20 kDa	YbaB/EbfC DNA-binding family protein [Medicago truncatula]	191901	177813	194579	163621	172951	174154	201441	181549	180295	179050	170569	177813	0.905071	0.936349	5	5	4	1	1	1
XP_013445985.1	A0A072TRI7	MTR_8g064630	Medicago truncatula	255	28 kDa	carbonic anhydrase family protein [Medicago truncatula]	251465	249728	253214	253214	260333	254976	296979	324982	324982	288858	311744	329519	1.01871	0.982235	7	8	6	1	1	1
XP_013468471.1	A0A072VM58	MTR_1g069780	Medicago truncatula	689	75 kDa	oligosaccharyltransferase subunit ribophorin II [Medicago truncatula]	200050	202842	194579	200050	208545	207105	211456	211456	205674	215899	214408	218913	1.03051	1.03283	19	17	18	1	1	1
XP_003602973.1	G7J5Q8	MTR_3g101010	Medicago truncatula	389	43 kDa	serpin-ZX-like protein [Medicago truncatula]	221969	202842	218913	200050	202842	205674	177813	194579	194579	193235	200050	191901	0.945383	1.03213	12	14	13	1	1	1
XP_013464612.1	A0A072V9Z9	MTR_2g078290	Medicago truncatula	391	43 kDa	proliferation-associated 2G4-like protein [Medicago truncatula]	292890	294927	290867	296979	353169	348307	311744	327242	324982	341139	345901	329519	1.13631	1.05456	10	8	12	1	1	1
XP_003592908.1	G7IN73	MTR_2g005610	Medicago truncatula	984	111 kDa	eukaryotic translation initiation factor 3 subunit C [Medicago truncatula]	195933	194579	190575	180295	195933	193235	181549	190575	180295	194579	180295	197296	0.979996	1.03575	17	12	16	1	1	1
XP_003593836.1	G7ILW0	MTR_2g018290	Medicago truncatula	533	58 kDa	serine transhydroxymethyltransferase [Medicago truncatula]	200050	215899	201441	231395	220436	248003	205674	208545	211456	242900	233005	231395	1.13354	1.13046	14	13	12	1	1	1
XP_003611879.1	B7FL29	MTR_5g018940 MTR_8g052030	Medicago truncatula	265	30 kDa	40S ribosomal S4-like protein [Medicago truncatula]	277091	186653	209996	169391	202842	200050	191901	218913	176585	162491	159147	201441	0.849413	0.890501	10	9	10	1	1	1
XP_003624182.1	G7KRJ1	MTR_7g080110	Medicago truncatula	411	47 kDa	eukaryotic translation initiation factor [Medicago truncatula]	123145	124864	127488	120611	118950	124864	119778	129267	124002	124864	119778	127488	0.970514	0.997541	17	16	13	1	1	1
XP_013454933.1	B7FGP5	MTR_4g019800	Medicago truncatula	165	18 kDa	adenine nucleotide alpha hydrolase superfamily protein [Medicago truncatula]	589855	606438	569762	593957	641016	558037	520666	539028	542777	502931	531607	506429	1.01526	0.961619	9	8	8	1	1	1
XP_003591035.2	G7I7F0	MTR_1g081620	Medicago truncatula	323	34 kDa	O-acetylserine (thiol) lyase [Medicago truncatula]	180295	161369	172951	164759	167059	161369	221969	215899	212927	205674	229797	212927	0.958363	0.996316	13	12	12	1	1	1
XP_003607080.1	G7JJX4	MTR_4g072060	Medicago truncatula	309	35 kDa	NADP-dependent D-sorbitol-6-phosphate dehydrogenase [Medicago truncatula]	241222	263967	275177	286863	294927	309590	273276	267652	267652	294927	269514	279018	1.14226	1.04314	13	13	12	1	1	1
XP_003607308.1	G7JQK3	MTR_4g076210	Medicago truncatula	896	100 kDa	beta-adaptin-like protein [Medicago truncatula]	145433	144429	147464	148489	147464	148489	167059	163621	172951	171756	165905	164759	1.01627	0.997596	14	16	18	1	1	1
XP_013441202.1	A0A072TCT6	MTR_1527s0010 MTR_1717s0010	Medicago truncatula	249	27 kDa	universal stress family protein [Medicago truncatula]	282913	256749	279018	253214	236257	244589	221969	214408	205674	226633	223513	220436	0.896639	1.04444	10	6	7	1	1	1
XP_013459372.1	A0A072UWJ0	MTR_3g437740	Medicago truncatula	762	86 kDa	nudix hydrolase-like protein [Medicago truncatula]	163621	149522	164759	161369	150562	146445	177813	175365	177813	162491	168221	160254	0.959141	0.924623	19	16	15	1	1	1
XP_013466126.1	A0A072VPV6	MTR_1g022385	Medicago truncatula	275	32 kDa	60S ribosomal protein L7 [Medicago truncatula]	408507	329519	368167	290867	341139	363098	231395	284881	242900	205674	229797	273276	0.899576	0.933574	8	8	9	1	1	1
XP_003589759.2	G7IBH6	MTR_1g038920	Medicago truncatula	449	50 kDa	N-acyl-L-amino-acid amidohydrolase [Medicago truncatula]	223513	217401	239555	218913	225068	221969	226633	229797	218913	223513	218913	209996	0.978663	0.96606	13	12	13	1	1	1
XP_003606385.1	B7FH91	MTR_4g059400	Medicago truncatula	166	18 kDa	60S ribosomal L12-like protein [Medicago truncatula]	309590	353169	336442	408507	450136	466010	381150	370728	422913	453266	456419	431799	1.32571	1.14189	5	4	5	1	1	1
XP_003609016.1	G7JPY4	MTR_4g107940	Medicago truncatula	553	61 kDa	delta-1-pyrroline-5-carboxylate dehydrogenase [Medicago truncatula]	197296	215899	208545	209996	229797	221969	217401	218913	228210	249728	241222	221969	1.06437	1.07283	16	16	16	1	1	1
XP_003630985.1	G7LBH4	MTR_8g105860	Medicago truncatula	379	41 kDa	aspartate-semialdehyde dehydrogenase [Medicago truncatula]	209996	187951	214408	200050	193235	186653	145433	137588	148489	135694	136638	149522	0.947062	0.977621	10	8	10	1	1	1
XP_013450440.1	A0A072U5R2	MTR_7g111880	Medicago truncatula	250	28 kDa	photosystem II reaction center PsbP family protein [Medicago truncatula]	120611	120611	134757	114898	113317	110985	122295	115698	118950	121450	114898	114898	0.902178	0.984043	10	9	9	1	1	1
XP_013451659.1	I3TAS1	MTR_6g033515	Medicago truncatula	498	54 kDa	cytosolic glutathione reductase [Medicago truncatula]	186653	202842	182812	214408	202842	211456	187951	197296	205674	212927	198668	221969	1.09855	1.07216	11	11	10	1	1	1
XP_013461533.1	I3T560	MTR_3g094250	Medicago truncatula	235	26 kDa	superoxide dismutase [Medicago truncatula]	143431	163621	163621	169391	172951	162491	156956	163621	165905	165905	160254	162491	1.07258	1.00446	8	7	7	1	1	1
XP_013469285.1	A0A072VPJ2	MTR_1g090730	Medicago truncatula	437	48 kDa	NADP-dependent malate dehydrogenase [Medicago truncatula]	262144	253214	280959	273276	265803	273276	350730	334118	320508	316095	338783	301124	1.02014	0.950909	6	7	7	1	1	1
XP_003594970.1	G7IN18	MTR_2g036810	Medicago truncatula	318	36 kDa	aldose 1-epimerase family protein [Medicago truncatula]	207105	214408	215899	220436	221969	218913	212927	209996	211456	218913	200050	205674	1.03751	0.984643	12	9	11	1	1	1
XP_003600762.2	G7J9Y9	MTR_3g069080	Medicago truncatula	715	78 kDa	delta-1-pyrroline-5-carboxylate synthetase [Medicago truncatula]	150562	155872	149522	164759	172951	172951	169391	171756	170569	198668	190575	190575	1.11998	1.13308	16	15	16	1	1	1
XP_003601447.2	G7J7D8	MTR_3g080800	Medicago truncatula	215	23 kDa	50S ribosomal protein L11P [Medicago truncatula]	176585	218913	209996	249728	290867	290867	241222	233005	258535	279018	279018	273276	1.3732	1.13449	7	6	6	1	1	1
XP_003607006.1	G7JIM0	MTR_4g071130	Medicago truncatula	1206	135 kDa	coatomer subunit alpha-like protein [Medicago truncatula]	92041.7	92041.7	90774.5	93326.6	89524.8	97289.7	82379.6	93975.7	80684.3	84110.6	79573.5	96617.7	1.01922	1.01269	22	17	16	1	1	1
XP_003608852.1	G7JLG0	MTR_4g103680	Medicago truncatula	478	52 kDa	argininosuccinate synthase [Medicago truncatula]	167059	158048	162491	159147	146445	140479	141457	160254	147464	133826	143431	148489	0.914835	0.947843	11	12	12	1	1	1
YP_001381731.1	S4T0Y5	-	Medicago truncatula	353	40 kDa	photosystem II protein D2 (chloroplast) [Medicago truncatula]	69754.6	103552	79573.5	73731.8	80127	84110.6	102837	116502	107204	114105	105728	120611	0.941036	1.04257	2	3	3	1	1	1
XP_003590168.1	G7I6N5	MTR_1g045410	Medicago truncatula	406	45 kDa	60S ribosomal L4-like protein [Medicago truncatula]	171756	134757	122295	102837	107204	102837	95287.5	95287.5	54728.3	81810.6	75281.1	93326.6	0.729647	1.02085	11	9	9	1	1	1
XP_003619124.1	G7KID3	MTR_6g042310	Medicago truncatula	469	54 kDa	UDP-glucosyltransferase family protein [Medicago truncatula]	164759	193235	175365	187951	214408	200050	260333	262144	288858	327242	288858	303219	1.12946	1.13309	10	9	10	1	1	1
XP_003627769.1	Q1RU99	MTR_8g038100 MtrDRAFT_AC153123g29v2	Medicago truncatula	528	60 kDa	albumin-2 protein [Medicago truncatula]	110218	128375	123145	124002	131984	106464	350730	311744	345901	338783	338783	345901	1.00197	1.01497	9	7	7	1	1	1
XP_013454647.1	A0A072UHT1	MTR_4g010565	Medicago truncatula	504	57 kDa	DEAD-box ATP-dependent RNA helicase-like protein [Medicago truncatula]	150562	152664	161369	172951	169391	177813	164759	162491	150562	164759	161369	159147	1.11959	1.01562	10	13	12	1	1	1
XP_013459818.1	A0A072UVM2	MTR_3g052850	Medicago truncatula	582	63 kDa	imidazole glycerol phosphate synthase subunit HisF [Medicago truncatula]	209996	202842	225068	197296	198668	200050	190575	187951	181549	177813	187951	169391	0.934328	0.955506	15	14	14	1	1	1
XP_003589224.2	G7I4F8	MTR_1g019810	Medicago truncatula	238	26 kDa	succinate dehydrogenase [Medicago truncatula]	155872	143431	161369	139509	133826	146445	147464	149522	139509	144429	145433	138545	0.911235	0.981473	7	7	6	1	1	1
XP_003591642.1	Q1RSH4	MTR_1g090130 MtrDRAFT_AC161864g3v2	Medicago truncatula	576	61 kDa	TCP-1/cpn60 chaperonin family protein [Medicago truncatula]	294927	288858	292890	288858	286863	286863	258535	253214	256749	248003	251465	241222	0.983925	0.963815	10	8	10	1	1	1
XP_003594152.1	Q2HTG9	PFP-BETA MTR_2g025020 MtrDRAFT_AC150441g20v1	Medicago truncatula	565	62 kDa	pyrophosphate-fructose-6-phosphate 1-phosphotransferase [Medicago truncatula]	102837	110218	104998	108701	117313	110218	108701	107204	110218	118950	116502	112534	1.05716	1.06704	11	10	11	1	1	1
XP_003594783.1	Q2HU25	MTR_2g034580 MtrDRAFT_AC149491g1v2	Medicago truncatula	568	60 kDa	dihydrolipoamide dehydrogenase [Medicago truncatula]	258535	275177	320508	331810	296979	311744	301124	311744	311744	288858	303219	279018	1.10104	0.94212	10	10	8	1	1	1
XP_003606991.2	B7FMW7	MTR_4g071000	Medicago truncatula	160	18 kDa	BTF3b-like transcription factor [Medicago truncatula]	147464	163621	159147	149522	127488	133826	114105	134757	124002	132902	126607	137588	0.873688	1.06499	8	8	7	1	1	1
XP_003611036.1	B7FMK2	MTR_5g009720	Medicago truncatula	230	26 kDa	archaeal/vacuolar-type H+-ATPase subunit E [Medicago truncatula]	316095	324982	294927	431799	496007	482443	453266	425854	447026	509951	527935	489178	1.50667	1.1515	10	11	10	1	1	1
XP_013443830.1	A0A072TWI9	MTR_8g006955	Medicago truncatula	1079	121 kDa	glycyl-tRNA synthetase alpha chain/beta chain [Medicago truncatula]	118129	120611	120611	107950	112534	109457	118950	124002	124864	113317	110985	117313	0.918158	0.928763	20	20	20	1	1	1
XP_013460004.1	A0A072V793	MTR_3g058530	Medicago truncatula	570	65 kDa	leucyl-tRNA synthetase, putative [Medicago truncatula]	114105	114105	114898	112534	114105	117313	116502	126607	129267	131072	126607	141457	1.00246	1.07186	15	15	13	1	1	1
XP_013468580.1	A0A072VL94	MTR_1g070505	Medicago truncatula	553	59 kDa	glutathione reductase [Medicago truncatula]	277091	284881	286863	303219	296979	294927	223513	212927	215899	225068	229797	215899	1.05453	1.02824	12	10	9	1	1	1
XP_003601694.1	A0A072V0B0	MTR_3g084410	Medicago truncatula	488	54 kDa	selenium-binding-like protein [Medicago truncatula]	237901	236257	234625	251465	284881	286863	242900	239555	236257	234625	234625	228210	1.16144	0.970431	13	9	12	1	1	1
XP_003602396.1	G7J914	MTR_3g092900	Medicago truncatula	365	40 kDa	caffeic acid O-methyltransferase [Medicago truncatula]	231395	215899	223513	249728	236257	233005	217401	218913	212927	236257	242900	221969	1.07183	1.07992	9	7	9	1	1	1
XP_003609924.2	G7JR54	MTR_4g124430	Medicago truncatula	1788	198 kDa	guanine nucleotide-exchange protein, putative [Medicago truncatula]	164759	165905	167059	158048	162491	165905	163621	160254	156956	163621	162491	163621	0.977337	1.01851	21	21	19	1	1	1
XP_013464712.1	I3SA84	MTR_2g079420	Medicago truncatula	173	19 kDa	thioredoxin M-type protein [Medicago truncatula]	336442	305328	383801	324982	350730	370728	506429	431799	456419	447026	466010	414209	1.02035	0.951671	4	4	4	1	1	1
XP_003593775.1	G7ILJ6	MTR_2g017440	Medicago truncatula	246	28 kDa	secreted protein [Medicago truncatula]	108701	118950	98647.9	114105	111757	110985	155872	174154	177813	171756	151609	175365	1.03232	0.982065	6	9	7	1	1	1
XP_003595233.1	A2Q689	MTR_2g039960 MtrDRAFT_AC174465g13v2	Medicago truncatula	413	47 kDa	DEAD-box ATP-dependent RNA helicase [Medicago truncatula]	180295	198668	184083	191901	190575	190575	160254	169391	168221	176585	172951	175365	1.01777	1.0543	6	6	7	1	1	1
XP_003610446.1	G7JJ86	MTR_4g132260	Medicago truncatula	281	31 kDa	lactoylglutathione lyase-like protein [Medicago truncatula]	269514	253214	296979	277091	200050	265803	408507	386471	378517	368167	383801	336442	0.906353	0.927495	3	3	4	1	1	1
XP_003630591.1	G7LIT9	MTR_8g100120	Medicago truncatula	324	35 kDa	Mg-protoporphyrin IX methyltransferase [Medicago truncatula]	402883	397336	437827	391866	437827	425854	309590	327242	329519	311744	313912	316095	1.01414	0.974543	8	10	8	1	1	1
XP_013457212.1	A0A072UQA9	MTR_4g094285	Medicago truncatula	774	84 kDa	beta-xylosidase/alpha-L-arabinofuranosidase-like protein [Medicago truncatula]	100025	98647.9	100025	98647.9	87076.8	93975.7	123145	140479	137588	130167	123145	128375	0.936399	0.951331	11	9	11	1	1	1
XP_013458592.1	B7FGR9	MTR_4g130917	Medicago truncatula	159	17 kDa	eukaryotic translation initiation factor 5A [Medicago truncatula]	313912	358099	394591	307452	273276	311744	286863	303219	248003	288858	277091	279018	0.836742	1.00821	6	5	6	1	1	1
XP_003596038.1	G7IQT1	MTR_2g065470	Medicago truncatula	418	45 kDa	glyceraldehyde-3-phosphate dehydrogenase [Medicago truncatula]	154795	150562	152664	152664	138545	145433	126607	132902	125733	130167	124002	126607	0.953325	0.988407	11	11	13	1	1	1
XP_003603074.1	G7J6Y1	MTR_3g102040	Medicago truncatula	622	68 kDa	polyadenylate-binding protein [Medicago truncatula]	186653	185364	187951	204253	197296	207105	179050	190575	181549	191901	182812	189259	1.08694	1.02322	14	13	15	1	1	1
XP_003609284.1	G7JVC5	MTR_4g114030	Medicago truncatula	325	36 kDa	NADH-cytochrome b5 reductase-like protein [Medicago truncatula]	280959	265803	290867	280959	284881	280959	307452	290867	296979	290867	305328	296979	1.01095	0.997628	13	12	12	1	1	1
XP_003623912.1	G7L3L0	MTR_7g076940	Medicago truncatula	259	28 kDa	60S ribosomal L8-like protein [Medicago truncatula]	341139	236257	258535	212927	258535	234625	277091	292890	242900	208545	218913	284881	0.844672	0.876315	8	6	6	1	1	1
XP_003625586.1	G7L1R3	MTR_7g100760	Medicago truncatula	500	54 kDa	pyruvate kinase family protein [Medicago truncatula]	193235	212927	181549	223513	225068	246290	184083	207105	194579	208545	212927	229797	1.18233	1.11182	14	13	14	1	1	1
XP_003627034.2	G7LGN0	MTR_8g014360	Medicago truncatula	1480	167 kDa	drug resistance transporter-like ABC domain protein [Medicago truncatula]	135694	142441	124002	135694	137588	137588	133826	141457	125733	146445	144429	159147	1.02172	1.1222	17	18	21	1	1	1
XP_013457651.1	A0A072UPR1	MTR_4g102390	Medicago truncatula	390	42 kDa	Hsc70-interacting protein [Medicago truncatula]	279018	263967	279018	258535	246290	262144	256749	269514	254976	236257	244589	242900	0.933048	0.926408	7	5	8	1	1	1
XP_013461432.1	A0A072V0X7	MTR_3g491860	Medicago truncatula	869	96 kDa	importin beta-like protein [Medicago truncatula]	136638	138545	138545	132902	126607	136638	128375	129267	122295	128375	131072	123145	0.957504	1.00699	14	13	15	1	1	1
XP_013469077.1	B7FM98	MTR_1g084200	Medicago truncatula	173	19 kDa	plant/F25P12-18 protein [Medicago truncatula]	156956	158048	167059	151609	152664	149522	193235	200050	186653	187951	186653	174154	0.941362	0.946235	6	6	6	1	1	1
XP_003610736.1	G7K3P1	MTR_5g006440	Medicago truncatula	261	30 kDa	40S ribosomal protein S3a-1 [Medicago truncatula]	131984	93975.7	81810.6	89524.8	94629.3	74761.1	105728	129267	110218	94629.3	91405.9	155872	0.841262	0.990422	8	10	7	1	1	1
XP_003612593.1	G7K6T1	MTR_5g026740	Medicago truncatula	90	10 kDa	acyl-CoA-binding domain protein [Medicago truncatula]	273276	241222	237901	217401	229797	221969	212927	214408	207105	195933	200050	193235	0.889379	0.928722	4	4	5	1	1	1
XP_013442682.1	A0A072TH37	MTR_0110s0040	Medicago truncatula	514	59 kDa	glycoside hydrolase family 1 protein [Medicago truncatula]	229797	225068	209996	242900	280959	341139	171756	205674	193235	214408	209996	254976	1.30102	1.1905	10	11	11	1	1	1
XP_013445998.1	A0A072U2K5	MTR_8g064810	Medicago truncatula	570	64 kDa	protein disulfide isomerase (PDI)-like protein [Medicago truncatula]	129267	123145	139509	131984	107204	134757	177813	175365	181549	220436	223513	244589	0.954131	1.28764	12	12	9	1	1	1
XP_013451165.1	G7ZV13	MTR_6g016335	Medicago truncatula	486	55 kDa	ATP sulfurylase [Medicago truncatula]	100721	104273	104273	104273	103552	96617.7	106464	109457	105728	102127	99334	102127	0.984404	0.943849	13	14	14	1	1	1
XP_013451396.1	A0A072U7V2	MTR_6g022860	Medicago truncatula	518	59 kDa	glucose-6-phosphate 1-dehydrogenase [Medicago truncatula]	115698	120611	112534	138545	135694	143431	148489	151609	150562	164759	169391	152664	1.19731	1.08022	18	17	18	1	1	1
XP_013453022.1	A0A072UMF9	MTR_6g084690	Medicago truncatula	587	65 kDa	serine/threonine protein phosphatase 2A regulatory subunit A [Medicago truncatula]	214408	212927	211456	215899	214408	209996	205674	200050	204253	198668	201441	211456	1.00237	1.0026	7	7	7	1	1	1
XP_013458178.1	A0A072UQU5	MTR_4g117380	Medicago truncatula	238	26 kDa	endo-1,3-1,4-beta-D-glucanase-like protein [Medicago truncatula]	209996	186653	193235	182812	177813	176585	251465	237901	242900	228210	248003	223513	0.910703	0.955563	8	7	7	1	1	1
XP_013468877.1	A0A072VLQ9	MTR_1g078000	Medicago truncatula	608	67 kDa	granule bound starch synthase I, putative [Medicago truncatula]	197296	194579	200050	207105	194579	202842	164759	134757	158048	164759	152664	162491	1.02129	1.04885	13	11	12	1	1	1
XP_013451624.1	A0A072U7I8	MTR_6g033320	Medicago truncatula	242	26 kDa	light-harvesting complex I chlorophyll A/B-binding protein [Medicago truncatula]	400100	408507	535304	391866	414209	375903	394591	348307	318294	334118	363098	271388	0.879506	0.912752	2	2	3	1	1	1
XP_003627097.1	G7LHF7	MTR_8g017080	Medicago truncatula	576	62 kDa	TCP-1/cpn60 chaperonin family protein [Medicago truncatula]	218913	225068	217401	215899	233005	215899	202842	193235	204253	208545	201441	209996	1.00517	1.03273	14	13	15	1	1	1
XP_003630707.2	G7L7F0	MTR_8g102460	Medicago truncatula	498	54 kDa	hexokinase [Medicago truncatula]	168221	197296	181549	179050	186653	195933	160254	165905	158048	171756	161369	169391	1.02663	1.03781	11	10	9	1	1	1
XP_013443065.1	A0A072TU53	MTR_0045s0110	Medicago truncatula	367	40 kDa	DUF642 family protein [Medicago truncatula]	284881	334118	318294	440872	479111	437827	292890	301124	341139	345901	320508	320508	1.44865	1.05535	6	7	5	1	1	1
XP_013461890.1	I3S2M3	MTR_3g107707	Medicago truncatula	221	25 kDa	GTP-binding nuclear Ran-like protein [Medicago truncatula]	419991	378517	381150	402883	466010	447026	400100	422913	425854	440872	417090	450136	1.11551	1.04743	6	6	5	1	1	1
XP_013462160.1	A0A072VDE6	MTR_3g112260	Medicago truncatula	399	45 kDa	26S proteasome regulatory particle triple-A ATPase protein [Medicago truncatula]	150562	189259	154795	202842	204253	211456	176585	175365	195933	208545	198668	207105	1.25057	1.12126	11	9	10	1	1	1
XP_003629354.1	G7LCZ9	MTR_8g076210	Medicago truncatula	455	51 kDa	serine carboxypeptidase S28 family protein [Medicago truncatula]	191901	190575	229797	181549	182812	186653	226633	221969	217401	220436	209996	197296	0.899949	0.942528	11	9	8	1	1	1
XP_013461434.1	B7FHD5	MTR_3g491890	Medicago truncatula	240	26 kDa	thylakoid lumenal 17.4 kDa protein [Medicago truncatula]	394591	370728	394591	329519	324982	301124	322737	292890	296979	265803	296979	267652	0.823878	0.909959	9	8	8	1	1	1
XP_013468202.1	I3S6I7	MTR_1g064540	Medicago truncatula	112	12 kDa	vacuolar (H+)-ATPase G subunit [Medicago truncatula]	294927	305328	286863	336442	378517	345901	313912	292890	322737	296979	331810	294927	1.19585	0.993736	4	4	4	1	1	1
XP_003613246.1	G7K1F1	MTR_5g034470	Medicago truncatula	343	38 kDa	spermidine synthase [Medicago truncatula]	118950	115698	134757	119778	118129	115698	151609	135694	139509	149522	135694	140479	0.957226	0.997383	10	10	10	1	1	1
XP_003629619.2	G7LH36	MTR_8g083210	Medicago truncatula	916	101 kDa	aspartokinase-homoserine dehydrogenase [Medicago truncatula]	155872	161369	154795	167059	169391	172951	167059	172951	167059	190575	180295	180295	1.07916	1.08696	17	22	17	1	1	1
XP_013457049.1	A0A072UYZ3	MTR_4g088885	Medicago truncatula	752	83 kDa	AAA family ATPase [Medicago truncatula]	133826	137588	133826	138545	139509	143431	152664	149522	145433	162491	155872	150562	1.04009	1.0476	15	16	13	1	1	1
XP_013470195.1	A0A072VS14	MTR_1g111090	Medicago truncatula	397	42 kDa	RAD23 UV excision repair family protein [Medicago truncatula]	118129	115698	110218	117313	103552	107204	115698	131984	117313	127488	118129	128375	0.953566	1.02465	10	9	10	1	1	1
XP_003626095.2	G7KVH0	MTR_7g110980	Medicago truncatula	261	28 kDa	peptidyl-prolyl cis-trans isomerase [Medicago truncatula]	299044	309590	334118	282913	301124	296979	386471	296979	368167	343512	307452	343512	0.934515	0.945663	3	2	2	1	1	1
XP_003595258.1	G7IQ96	MTR_2g040220	Medicago truncatula	1558	175 kDa	HSPA4 nucleotide-binding domain protein [Medicago truncatula]	120611	130167	133826	125733	118950	126607	147464	151609	164759	153726	148489	147464	0.965384	0.969486	2	2	2	1	1	1
XP_003617666.2	Q5JZT9	ftsz1 MTR_5g094120	Medicago truncatula	418	44 kDa	cell division FtsZ-like protein [Medicago truncatula]	231395	228210	221969	234625	220436	209996	187951	180295	189259	177813	168221	190575	0.975766	0.962519	13	12	13	1	1	1
XP_003628618.1	G7LEP9	MTR_8g062670	Medicago truncatula	395	44 kDa	pyruvate dehydrogenase complex E1 alpha subunit [Medicago truncatula]	150562	146445	149522	159147	150562	158048	189259	187951	229797	218913	197296	217401	1.04754	1.04383	8	9	8	1	1	1
XP_003629515.2	G7LFK4	MTR_8g078370	Medicago truncatula	486	55 kDa	vacuolar H+-ATPase subunit H, putative [Medicago truncatula]	184083	190575	193235	185364	195933	200050	212927	204253	208545	220436	208545	205674	1.02369	1.01427	11	12	12	1	1	1
XP_003593996.1	G7ISJ0	MTR_2g020160	Medicago truncatula	412	46 kDa	3,8-divinyl protochlorophyllide A 8-vinyl reductase [Medicago truncatula]	236257	236257	280959	218913	218913	218913	225068	211456	212927	201441	195933	189259	0.871616	0.903275	11	10	11	1	1	1
XP_003596000.2	G7IJ63	MTR_2g064840	Medicago truncatula	1021	109 kDa	translation initiation factor IF-2 [Medicago truncatula]	150562	139509	146445	149522	146445	146445	164759	159147	167059	167059	160254	170569	1.01351	1.01409	18	13	19	1	1	1
XP_003616580.1	B7FLW2	MTR_5g081980	Medicago truncatula	310	35 kDa	26S proteasome regulatory particle non-ATPase subunit 8 [Medicago truncatula]	217401	189259	215899	207105	204253	214408	189259	201441	177813	212927	208545	200050	1.00515	1.09324	11	10	9	1	1	1
XP_003618852.1	G7KNP7	MTR_6g023910	Medicago truncatula	270	29 kDa	short-chain alcohol dehydrogenase [Medicago truncatula]	244589	244589	244589	246290	251465	237901	479111	456419	456419	573725	554182	496007	1.00257	1.16665	7	7	8	1	1	1
XP_003621390.2	G7L491	MTR_7g012820	Medicago truncatula	978	110 kDa	casein lytic proteinase B3 [Medicago truncatula]	154795	155872	171756	154795	148489	153726	137588	137588	131984	139509	134757	133826	0.947323	1.00229	15	16	15	1	1	1
XP_003630160.2	B7FLC5	MTR_8g092450	Medicago truncatula	441	51 kDa	26S proteasome regulatory subunit N5 [Medicago truncatula]	208545	214408	220436	225068	229797	226633	223513	239555	234625	242900	246290	239555	1.05923	1.04451	12	12	10	1	1	1
XP_013446534.1	A0A072TTP2	MTR_8g080230	Medicago truncatula	916	103 kDa	PLAT/LH2 domain lipoxygenase family protein [Medicago truncatula]	112534	107950	105728	110985	109457	100721	127488	123145	118950	124864	118129	115698	0.98452	0.970527	14	16	14	1	1	1
XP_013447670.1	A0A072TX38	MTR_7g015970	Medicago truncatula	360	41 kDa	alpha-1,4-glucan-protein synthase [UDP-forming]-like protein [Medicago truncatula]	258535	282913	282913	286863	313912	284881	251465	253214	241222	271388	271388	248003	1.07435	1.06017	10	7	10	1	1	1
XP_013461050.1	A0A072UZ53	MTR_3g078550	Medicago truncatula	503	54 kDa	betaine aldehyde dehydrogenase [Medicago truncatula]	162491	201441	202842	169391	159147	167059	195933	180295	180295	189259	174154	172951	0.874417	0.963775	9	10	11	1	1	1
XP_003596499.2	G7IR70	MTR_2g081180	Medicago truncatula	802	89 kDa	ubiquitin carboxyl-terminal hydrolase [Medicago truncatula]	174154	170569	184083	167059	175365	170569	145433	142441	139509	137588	142441	136638	0.970097	0.974926	17	13	15	1	1	1
XP_003598629.1	G7IYW1	MTR_3g017580	Medicago truncatula	478	51 kDa	uridine 5-monophosphate synthase-like protein [Medicago truncatula]	189259	195933	187951	214408	214408	207105	221969	220436	226633	241222	248003	242900	1.10953	1.09429	12	12	10	1	1	1
XP_003601067.2	B7FND0	MTR_3g072620	Medicago truncatula	329	36 kDa	YbaK/proline-tRNA ligase associated domain protein [Medicago truncatula]	198668	202842	200050	214408	215899	205674	198668	194579	195933	204253	204253	204253	1.05722	1.04002	12	12	11	1	1	1
XP_003610942.1	G7K975	MTR_5g008750	Medicago truncatula	272	30 kDa	Rieske (2Fe-2S) domain protein [Medicago truncatula]	311744	280959	305328	265803	280959	269514	338783	309590	309590	299044	296979	284881	0.908963	0.91956	10	9	9	1	1	1
XP_003613297.1	B7FKA0	MTR_5g035010	Medicago truncatula	156	17 kDa	polyketide cyclase/dehydrase and lipid transporter [Medicago truncatula]	279018	265803	355626	273276	260333	288858	411348	358099	324982	355626	381150	299044	0.913398	0.946448	7	6	6	1	1	1
XP_003622809.1	G7KZ23	MTR_7g052690	Medicago truncatula	165	17 kDa	3-demethylubiquinone-9 3-methyltransferase domain protein [Medicago truncatula]	329519	284881	338783	279018	248003	279018	163621	160254	151609	162491	160254	162491	0.845631	1.02051	4	4	4	1	1	1
XP_013469092.1	A0A072VYH6	MTR_1g484940	Medicago truncatula	508	56 kDa	fungal proteinase A, aspartic proteinase superfamily protein [Medicago truncatula]	269514	273276	284881	258535	265803	246290	234625	236257	242900	223513	223513	231395	0.931081	0.95046	8	8	8	1	1	1
YP_001381711.1	I3S6K0	-	Medicago truncatula	83	9 kDa	photosystem II cytochrome b559 alpha subunit (chloroplast) [Medicago truncatula]	645474	645474	706338	614903	641016	565826	731247	627824	632191	558037	610656	535304	0.91211	0.855737	3	3	3	1	1	1
XP_003604159.1	G7JVL9	MTR_4g006100	Medicago truncatula	899	103 kDa	NAD(P)H-quinone oxidoreductase subunit H [Medicago truncatula]	124864	127488	138545	115698	119778	130167	133826	132902	124002	121450	120611	114898	0.935391	0.913571	12	13	13	1	1	1
XP_003615152.1	G7KAF6	MTR_5g064500	Medicago truncatula	532	59 kDa	phospho-2-dehydro-3-deoxyheptonate aldolase [Medicago truncatula]	205674	214408	185364	241222	248003	248003	209996	215899	212927	280959	253214	279018	1.21766	1.27295	14	12	9	1	1	1
XP_003624768.1	G7L2M8	MTR_7g087250	Medicago truncatula	335	37 kDa	co-chaperone GrpE family protein [Medicago truncatula]	485799	431799	462791	411348	414209	411348	375903	360590	353169	331810	365624	334118	0.896056	0.946672	7	6	6	1	1	1
XP_013461988.1	G7ZWE0	MTR_3g110068	Medicago truncatula	511	60 kDa	RNA polymerase I-associated factor PAF67 [Medicago truncatula]	181549	200050	207105	191901	205674	211456	215899	214408	208545	221969	220436	217401	1.03453	1.0328	14	16	15	1	1	1
XP_003607298.1	G7JPM8	MTR_4g076100	Medicago truncatula	513	56 kDa	gamma-aminobutyrate transaminase [Medicago truncatula]	208545	211456	214408	201441	204253	214408	185364	198668	185364	217401	200050	195933	0.977449	1.07725	9	12	12	1	1	1
XP_003607927.1	G7JK14	MTR_4g085590	Medicago truncatula	247	28 kDa	caffeoyl-CoA 3-O-methyltransferase [Medicago truncatula]	249728	267652	290867	284881	253214	263967	185364	205674	202842	212927	221969	223513	0.992348	1.10866	8	8	8	1	1	1
XP_003610290.1	G7JFK4	MTR_4g130570	Medicago truncatula	779	85 kDa	eukaryotic translation initiation factor iso4G [Medicago truncatula]	171756	172951	159147	190575	198668	202842	202842	195933	220436	225068	220436	218913	1.17511	1.07301	16	15	12	1	1	1
XP_003618085.1	G7KFC7	MTR_5g098800	Medicago truncatula	399	45 kDa	coproporphyrinogen III oxidase [Medicago truncatula]	269514	262144	279018	280959	288858	288858	189259	207105	191901	189259	205674	186653	1.05921	0.988648	9	7	8	1	1	1
XP_003625904.1	B7FKU9	MTR_7g108580	Medicago truncatula	293	31 kDa	cytoplasmic C-1-tetrahydrofolate synthase [Medicago truncatula]	186653	204253	190575	226633	209996	231395	201441	202842	214408	221969	223513	217401	1.14883	1.07143	9	10	9	1	1	1
XP_013452927.1	A0A072UM85	MTR_6g080420	Medicago truncatula	515	57 kDa	elongation factor Tu (EF-Tu) GTP-binding family protein [Medicago truncatula]	147464	139509	144429	144429	151609	159147	146445	150562	143431	145433	153726	144429	1.05513	1.00715	10	11	10	1	1	1
XP_003602011.1	G7J4D9	MTR_3g087830	Medicago truncatula	720	79 kDa	SAP domain protein [Medicago truncatula]	156956	140479	164759	133826	134757	141457	128375	119778	116502	121450	121450	118950	0.887158	0.992308	12	12	11	1	1	1
XP_003603570.1	B7FGZ8	MTR_3g109210	Medicago truncatula	232	25 kDa	proteasome subunit beta protein [Medicago truncatula]	338783	305328	329519	331810	334118	334118	305328	303219	271388	294927	305328	279018	1.02713	0.999248	7	4	5	1	1	1
XP_003609877.1	G7JR07	MTR_4g123950	Medicago truncatula	514	55 kDa	group 3 LEA protein [Medicago truncatula]	456419	402883	402883	375903	394591	405685	408507	414209	405685	378517	394591	419991	0.93186	0.971263	7	6	7	1	1	1
XP_003614035.1	G7JWR8	MTR_5g043970	Medicago truncatula	481	53 kDa	UDP-glucose 6-dehydrogenase family protein [Medicago truncatula]	138545	145433	143431	167059	172951	172951	164759	171756	174154	180295	182812	176585	1.20016	1.05683	11	10	10	1	1	1
XP_003617676.1	G7K4B9	MTR_5g094230	Medicago truncatula	754	81 kDa	glycerophosphoryl diester phosphodiesterase family protein [Medicago truncatula]	172951	167059	175365	141457	160254	164759	202842	197296	185364	182812	197296	181549	0.905108	0.959274	8	9	10	1	1	1
XP_013442057.1	A0A072TFC5	MTR_0339s0030	Medicago truncatula	234	25 kDa	thylakoid lumenal 16.5 kDa protein [Medicago truncatula]	205674	169391	198668	165905	160254	155872	204253	182812	184083	179050	185364	169391	0.840165	0.934616	5	5	5	1	1	1
XP_013467550.1	A0A072VID5	MTR_1g052535	Medicago truncatula	674	75 kDa	GTP-binding protein TypA/BipA [Medicago truncatula]	197296	214408	197296	220436	237901	229797	225068	207105	226633	256749	228210	242900	1.12994	1.10481	14	14	15	1	1	1
XP_013469965.1	A0A072VRF3	MTR_1g106040	Medicago truncatula	596	68 kDa	cytoplasmic-like arginine-tRNA ligase [Medicago truncatula]	220436	217401	220436	223513	220436	236257	177813	190575	190575	194579	180295	209996	1.03332	1.04635	12	12	14	1	1	1
XP_003604721.1	G7JQ42	MTR_4g016930	Medicago truncatula	297	33 kDa	monothiol glutaredoxin-S16 protein [Medicago truncatula]	320508	309590	320508	320508	311744	311744	338783	309590	307452	299044	307452	296979	0.993046	0.945231	7	7	7	1	1	1
XP_003604901.1	G7JTD2	MTR_4g021210	Medicago truncatula	476	52 kDa	ribulose bisphosphate carboxylase/oxygenase activase [Medicago truncatula]	231395	211456	236257	200050	194579	191901	239555	236257	249728	202842	207105	191901	0.863676	0.829516	9	7	7	1	1	1
XP_003617951.1	G7KEN6	MTR_5g097320	Medicago truncatula	792	90 kDa	heat shock protein 81-2 [Medicago truncatula]	146445	150562	153726	143431	142441	146445	143431	144429	137588	140479	137588	136638	0.959142	0.97475	17	16	15	1	1	1
XP_003630825.1	G7L900	MTR_8g103840	Medicago truncatula	377	41 kDa	3-hydroxyisobutyryl-CoA hydrolase-like protein [Medicago truncatula]	220436	214408	226633	197296	208545	207105	184083	172951	164759	190575	171756	165905	0.926631	1.01235	11	9	9	1	1	1
XP_013450539.1	A0A072U4E2	MTR_7g115340	Medicago truncatula	442	47 kDa	poly(rC)-binding-like protein [Medicago truncatula]	225068	220436	234625	215899	218913	221969	225068	217401	202842	223513	228210	209996	0.965672	1.02542	11	11	7	1	1	1
XP_013462140.1	A0A072VDC5	MTR_3g112070	Medicago truncatula	530	58 kDa	glucose-1-phosphate adenylyltransferase family protein [Medicago truncatula]	248003	249728	260333	244589	273276	258535	242900	244589	241222	246290	241222	234625	1.02419	0.99098	14	13	14	1	1	1
XP_013468767.1	A0A072VLB0	MTR_1g076540	Medicago truncatula	570	63 kDa	pyruvate kinase family protein [Medicago truncatula]	244589	258535	256749	273276	267652	258535	197296	201441	198668	193235	191901	202842	1.0521	0.984221	13	14	13	1	1	1
XP_003591896.1	G7I384	MTR_1g094980	Medicago truncatula	543	58 kDa	phosphoglucomutase/phosphomannomutase family protein [Medicago truncatula]	197296	200050	211456	187951	177813	195933	164759	170569	159147	164759	174154	156956	0.922627	1.00282	14	13	12	1	1	1
XP_003596371.1	G7IH57	MTR_2g076490	Medicago truncatula	492	55 kDa	epidermis-specific secreted EP1-like glycoprotein [Medicago truncatula]	242900	242900	263967	223513	231395	223513	214408	217401	211456	225068	242900	234625	0.904844	1.09223	11	11	10	1	1	1
XP_013443838.1	A0A072TM19	MTR_8g006995	Medicago truncatula	290	32 kDa	50S ribosomal protein L4, bacterial/organelle protein [Medicago truncatula]	217401	226633	231395	241222	284881	279018	269514	267652	220436	269514	260333	275177	1.19201	1.06259	9	9	8	1	1	1
XP_013467072.1	B7FKW7	-	Medicago truncatula	165	19 kDa	cyanate hydratase [Medicago truncatula]	103552	115698	118129	111757	108701	118950	148489	139509	132902	147464	141457	136638	1.00601	1.01107	5	5	5	1	1	1
XP_013469143.1	I3SSK7	CYN MTR_1g041795	Medicago truncatula	165	59 kDa	protoporphyrinogen IX oxidase [Medicago truncatula]	143431	147464	148489	143431	141457	144429	119778	131072	122295	124002	123145	123145	0.977087	0.992356	13	9	8	1	1	1
XP_013451645.1	A0A072VNG3	MTR_1g085730	Medicago truncatula	551	17 kDa	pathogenesis-related protein bet V I family protein [Medicago truncatula]	180295	184083	153726	215899	195933	209996	177813	190575	169391	290867	280959	286863	1.2002	1.59673	2	4	2	1	1	1
XP_013468389.1	I3S7W3	MTR_4g120970 MTR_6g033450	Medicago truncatula	158	15 kDa	photosystem I reaction center subunit IV A [Medicago truncatula]	96617.7	97289.7	98647.9	88292.3	89524.8	88292.3	86475.3	80684.3	79573.5	72214.5	79023.8	74244.7	0.909604	0.913874	2	2	3	1	1	1
XP_003604140.1	I3SXG8	MTR_1g069235	Medicago truncatula	148	67 kDa	D-3-phosphoglycerate dehydrogenase family protein [Medicago truncatula]	142441	136638	138545	154795	144429	149522	146445	143431	146445	162491	172951	152664	1.07452	1.11868	14	14	14	1	1	1
XP_003609403.2	G7JVK0	MTR_4g005880	Medicago truncatula	630	88 kDa	raffinose synthase or seed inhibition protein [Medicago truncatula]	128375	131984	139509	119778	119778	137588	147464	156956	140479	147464	125733	129267	0.943172	0.904618	6	6	8	1	1	1
XP_013450586.1	G7JFC4	MTR_4g115330	Medicago truncatula	795	18 kDa	thylakoid membrane phosphoprotein 14 kDa protein [Medicago truncatula]	262144	265803	284881	248003	251465	226633	277091	258535	279018	260333	267652	236257	0.893303	0.938131	7	7	7	1	1	1
XP_013467673.1	I3SZM1	MTR_7g116795	Medicago truncatula	161	32 kDa	plastid lipid-associated protein [Medicago truncatula]	189259	189259	205674	184083	189259	179050	176585	177813	170569	154795	163621	163621	0.945566	0.918224	12	10	9	1	1	1
XP_003589160.1	I3SSW0	MTR_1g054070	Medicago truncatula	297	71 kDa	polyadenylate-binding protein [Medicago truncatula]	139509	146445	144429	151609	151609	155872	142441	152664	147464	162491	152664	152664	1.0667	1.05706	17	15	16	1	1	1
XP_003590469.1	G7I2E2	MTR_1g019150	Medicago truncatula	647	40 kDa	NAD-dependent isocitrate dehydrogenase [Medicago truncatula]	141457	142441	128375	138545	137588	147464	125733	138545	130167	138545	125733	145433	1.02747	1.0387	8	8	9	1	1	1
XP_003590649.1	G7IED1	MTR_1g072260	Medicago truncatula	401	43 kDa	stem-loop-binding protein of 41 kDa protein A [Medicago truncatula]	220436	234625	241222	262144	251465	260333	292890	258535	263967	271388	267652	239555	1.11153	0.954873	7	8	7	1	1	1
XP_003594832.1	G7IMY8	MTR_2g035130	Medicago truncatula	157	17 kDa	disease-resistance response protein [Medicago truncatula]	146445	129267	132902	131984	127488	153726	191901	208545	209996	156956	161369	189259	1.01122	0.831502	6	6	6	1	1	1
XP_003599325.1	G7J0Q8	MTR_3g031650	Medicago truncatula	319	35 kDa	cinnamoyl-CoA reductase-like protein [Medicago truncatula]	193235	215899	204253	231395	200050	195933	140479	137588	121450	121450	131984	118950	1.02281	0.932083	11	9	9	1	1	1
XP_003606225.1	G7JKW2	MTR_4g054960	Medicago truncatula	768	87 kDa	MAR-binding filament-like protein, putative [Medicago truncatula]	294927	279018	318294	286863	273276	273276	350730	316095	316095	303219	313912	284881	0.934071	0.917686	17	15	15	1	1	1
XP_003607408.1	G7JSP8	MTR_4g077700	Medicago truncatula	806	91 kDa	methionine-tRNA ligase, putative [Medicago truncatula]	172951	177813	151609	170569	169391	169391	162491	169391	172951	180295	175365	184083	1.01389	1.06915	11	11	15	1	1	1
XP_003620150.1	G7KKB4	MTR_6g077820	Medicago truncatula	323	34 kDa	succinyl-CoA ligase [ADP-forming] subunit alpha-2 [Medicago truncatula]	195933	184083	179050	200050	193235	204253	215899	209996	223513	229797	225068	214408	1.06882	1.03059	6	7	5	1	1	1
XP_003625970.1	G7KST7	MTR_7g109530	Medicago truncatula	962	107 kDa	glutamyl endopeptidase, putative [Medicago truncatula]	142441	147464	147464	154795	159147	153726	165905	162491	167059	167059	163621	162491	1.06928	0.99539	12	13	14	1	1	1
XP_003626010.1	G7KTP8	MTR_7g109970	Medicago truncatula	194	21 kDa	nitrogen regulatory protein P-II [Medicago truncatula]	273276	246290	286863	249728	253214	256749	275177	253214	271388	258535	288858	241222	0.942044	0.986039	6	6	5	1	1	1
XP_003606139.1	G7JIG7	MTR_4g053530	Medicago truncatula	814	92 kDa	poly(ADP-ribose) polymerase domain protein [Medicago truncatula]	195933	212927	200050	189259	193235	217401	217401	220436	205674	244589	209996	241222	0.985196	1.08127	10	10	12	1	1	1
XP_003625928.2	G7KSP5	MTR_7g108860 MTR_8g058597	Medicago truncatula	234	24 kDa	CS domain protein [Medicago truncatula]	336442	311744	341139	286863	286863	318294	271388	275177	267652	282913	279018	254976	0.901644	1.0033	6	5	6	1	1	1
XP_013447209.1	A0A072TVN2	MTR_8g099550	Medicago truncatula	610	68 kDa	dynamin-like protein 1E [Medicago truncatula]	162491	164759	158048	174154	168221	168221	153726	151609	162491	170569	159147	175365	1.05213	1.07963	14	17	15	1	1	1
XP_013459129.1	A0A072UU47	MTR_3g026400	Medicago truncatula	512	58 kDa	glycoside hydrolase family 1 protein [Medicago truncatula]	249728	236257	214408	217401	262144	258535	296979	303219	277091	322737	299044	381150	1.05381	1.14322	9	7	9	1	1	1
XP_013462263.1	A0A072V4M6	MTR_3g115240	Medicago truncatula	333	37 kDa	DUF760 family protein [Medicago truncatula]	129267	127488	130167	126607	129267	122295	117313	114898	116502	115698	118129	121450	0.977379	1.01882	11	10	10	1	1	1
XP_013465538.1	A0A072VDQ5	MTR_2g102277	Medicago truncatula	917	104 kDa	coatomer subunit beta-like protein [Medicago truncatula]	125733	126607	132902	131072	131984	140479	146445	135694	132902	143431	136638	135694	1.04749	1.00174	16	14	16	1	1	1
XP_013467916.1	A0A072VKL3	MTR_1g058100	Medicago truncatula	128	15 kDa	ubiquitin-conjugating enzyme [Medicago truncatula]	269514	273276	251465	322737	324982	313912	286863	288858	286863	280959	292890	286863	1.21073	0.997831	8	9	9	1	1	1
XP_003595892.1	G7IT50	MTR_2g063000	Medicago truncatula	472	53 kDa	serine carboxypeptidase-like protein [Medicago truncatula]	211456	207105	226633	217401	212927	215899	440872	408507	378517	405685	466010	348307	1.0016	0.993571	9	10	9	1	1	1
XP_003617820.2	G7KEF8	MTR_5g095820	Medicago truncatula	602	65 kDa	aicarft/IMPCHase bienzyme family protein [Medicago truncatula]	88292.3	100025	107204	93326.6	96617.7	115698	155872	147464	131984	169391	147464	142441	1.03425	1.05508	10	9	14	1	1	1
XP_003624178.1	G7KRI7	MTR_7g080060	Medicago truncatula	287	33 kDa	isopentenyl-diphosphate delta-isomerase [Medicago truncatula]	159147	148489	160254	153726	189259	170569	267652	296979	248003	279018	258535	275177	1.0976	1.00012	8	7	8	1	1	1
XP_003627273.1	G7L6U5	MTR_8g020590	Medicago truncatula	208	22 kDa	auxin-binding protein ABP19a [Medicago truncatula]	334118	280959	355626	284881	296979	292890	316095	358099	316095	290867	294927	269514	0.901151	0.863695	5	3	4	1	1	1
XP_013450699.1	I3SXR8	MTR_6g004100	Medicago truncatula	135	15 kDa	ferredoxin-thioredoxin reductase, variable chain [Medicago truncatula]	375903	338783	370728	336442	353169	329519	391866	363098	336442	318294	370728	322737	0.938933	0.927023	6	6	6	1	1	1
XP_003590405.1	G7I9D0	MTR_1g061730	Medicago truncatula	348	38 kDa	late embryogenesis abundant protein, putative [Medicago truncatula]	63303.6	56266.9	61147.3	47975.2	59475.2	55492.3	80684.3	94629.3	89524.8	82379.6	86475.3	107950	0.901641	1.04518	5	4	3	1	1	1
XP_013445472.1	I3S399	MTR_8g461390	Medicago truncatula	227	25 kDa	SOUL heme-binding family protein [Medicago truncatula]	299044	313912	299044	273276	355626	299044	336442	284881	336442	299044	288858	288858	1.01748	0.915422	4	3	4	1	1	1
XP_003611674.1	G7K595	MTR_5g016590	Medicago truncatula	250	27 kDa	20S proteasome subunit alpha [Medicago truncatula]	237901	251465	265803	256749	248003	233005	221969	209996	239555	221969	218913	225068	0.976943	0.991705	9	7	9	1	1	1
XP_003612983.2	G7KGI6	MTR_5g031300	Medicago truncatula	362	39 kDa	cinnamyl alcohol dehydrogenase-like protein [Medicago truncatula]	234625	254976	279018	258535	271388	275177	225068	217401	204253	226633	220436	200050	1.04746	1.00061	9	10	8	1	1	1
XP_003625812.1	G7L633	MTR_7g104500	Medicago truncatula	494	52 kDa	cell division FtsZ-like protein [Medicago truncatula]	158048	158048	169391	151609	143431	146445	102127	107204	98647.9	102127	96617.7	103552	0.909368	0.981551	12	9	9	1	1	1
XP_003626409.1	G7L0V6	MTR_7g114750	Medicago truncatula	304	33 kDa	DNA-damage-repair/toleration protein DRT102, putative [Medicago truncatula]	313912	288858	292890	262144	244589	248003	161369	148489	169391	163621	154795	170569	0.84266	1.02032	7	8	8	1	1	1
XP_003629745.1	G7LIP6	MTR_8g086070	Medicago truncatula	301	32 kDa	dicarboxylate carrier protein [Medicago truncatula]	225068	254976	239555	292890	334118	294927	269514	262144	279018	316095	334118	305328	1.28118	1.1787	9	5	7	1	1	1
XP_013448530.1	A0A072TYP7	MTR_7g053470	Medicago truncatula	544	61 kDa	FKBP-type peptidyl-prolyl cis-trans isomerase [Medicago truncatula]	251465	233005	231395	237901	233005	229797	212927	215899	228210	237901	234625	253214	0.978819	1.10457	9	8	9	1	1	1
XP_013465003.1	I3SMR8	MTR_2g089795	Medicago truncatula	287	33 kDa	photosystem II biogenesis protein [Medicago truncatula]	260333	267652	320508	273276	280959	269514	329519	318294	303219	327242	307452	286863	0.970837	0.969008	8	7	8	1	1	1
XP_003589039.2	G7IBA6	MTR_1g016760	Medicago truncatula	627	65 kDa	RNA-binding KH domain protein [Medicago truncatula]	248003	226633	223513	218913	226633	212927	177813	177813	181549	179050	175365	191901	0.94317	1.01702	8	8	9	1	1	1
XP_003594440.1	G7IFU0	MTR_2g028670	Medicago truncatula	139	16 kDa	cofilin/actin-depolymerizing factor-like protein [Medicago truncatula]	158048	160254	164759	164759	156956	167059	141457	150562	145433	150562	141457	146445	1.01183	1.00231	3	3	3	1	1	1
XP_003602031.1	G7J4F9	MTR_3g088040	Medicago truncatula	270	29 kDa	light-harvesting complex I chlorophyll A/B-binding protein [Medicago truncatula]	169391	195933	155872	169391	181549	167059	249728	265803	260333	269514	275177	277091	0.993867	1.05918	4	5	4	1	1	1
XP_003607605.1	G7JCN3	MTR_4g080140	Medicago truncatula	424	47 kDa	aspartate aminotransferase [Medicago truncatula]	90774.5	88292.3	88292.3	105728	101421	112534	129267	139509	141457	154795	155872	156956	1.19571	1.13989	10	7	10	1	1	1
XP_003617895.1	G7K4T4	MTR_5g096670	Medicago truncatula	357	38 kDa	fructose-bisphosphate aldolase [Medicago truncatula]	215899	218913	236257	193235	198668	182812	284881	258535	279018	229797	241222	220436	0.856416	0.840741	9	8	7	1	1	1
XP_003624548.1	Q2HRU6	MTR_7g084760 MtrDRAFT_AC157890g26v2	Medicago truncatula	293	34 kDa	xyloglucan endotransglucosylase/hydrolase family protein [Medicago truncatula]	226633	233005	254976	280959	284881	303219	368167	440872	417090	411348	394591	341139	1.21612	0.935528	6	7	8	1	1	1
XP_013446515.1	A0A072TSZ4	MTR_8g079990	Medicago truncatula	668	74 kDa	signal recognition particle 72 kDa protein [Medicago truncatula]	119778	119778	123145	119778	118950	129267	134757	137588	120611	133826	128375	132902	1.0146	1.00546	12	16	17	1	1	1
XP_013450418.1	A0A072U517	MTR_7g110660	Medicago truncatula	529	60 kDa	prolyl-tRNA synthetase family protein [Medicago truncatula]	148489	163621	151609	167059	167059	174154	159147	163621	180295	200050	176585	182812	1.09608	1.11208	12	14	12	1	1	1
XP_013461308.1	A0A072V1X2	MTR_3g088565	Medicago truncatula	308	35 kDa	1-aminocyclopropane-1-carboxylate oxidase [Medicago truncatula]	408507	389159	400100	375903	345901	370728	327242	331810	334118	307452	290867	284881	0.912142	0.889272	12	11	10	1	1	1
XP_013468053.1	A0A072VVG3	MTR_1g061050	Medicago truncatula	358	38 kDa	fructose-bisphosphate aldolase [Medicago truncatula]	254976	254976	254976	269514	249728	249728	258535	256749	256749	254976	260333	263967	1.00529	1.00938	8	7	9	1	1	1
XP_003621803.1	G7KVQ4	MTR_7g023590	Medicago truncatula	220	24 kDa	polygalacturonase-inhibiting protein, putative [Medicago truncatula]	104273	115698	107204	120611	155872	119778	282913	275177	358099	417090	338783	334118	1.21116	1.1897	4	3	4	1	1	1
XP_003598294.2	G7J0E0	MTR_3g010000	Medicago truncatula	150	17 kDa	photosystem I reaction center subunit V [Medicago truncatula]	778318	762300	851708	598089	701459	565826	623487	561918	589855	509951	577716	443938	0.779732	0.86275	4	4	3	1	1	1
XP_003600702.1	G7J9B8	MTR_3g065250	Medicago truncatula	356	39 kDa	glutamine synthetase domain protein [Medicago truncatula]	129267	128375	120611	114105	118950	114898	109457	114898	111757	138545	129267	131984	0.919897	1.18948	9	9	8	1	1	1
XP_003607351.2	G7JQP6	MTR_4g076850	Medicago truncatula	1179	134 kDa	isoleucine-tRNA ligase [Medicago truncatula]	134757	135694	130167	130167	131984	140479	146445	155872	145433	163621	149522	160254	1.00502	1.05728	15	15	18	1	1	1
XP_003611244.1	B7FNA2	MTR_5g011850	Medicago truncatula	147	17 kDa	EF hand calcium-binding family protein [Medicago truncatula]	363098	309590	355626	307452	305328	303219	327242	307452	307452	279018	294927	279018	0.890777	0.905342	9	8	7	1	1	1
XP_003617534.2	B7FJB1	MTR_5g092680	Medicago truncatula	265	29 kDa	peptide methionine sulfoxide reductase family protein [Medicago truncatula]	450136	419991	431799	373306	402883	365624	561918	492581	550354	485799	482443	450136	0.877018	0.883806	5	5	5	1	1	1
XP_003630054.2	G7LAD1	MTR_8g091280	Medicago truncatula	475	51 kDa	aspartate aminotransferase [Medicago truncatula]	147464	146445	148489	154795	152664	147464	130167	136638	130167	132902	140479	134757	1.02831	1.02813	12	11	13	1	1	1
XP_013450445.1	A0A072U5R5	MTR_7g111950	Medicago truncatula	567	65 kDa	eukaryotic translation initiation factor 3 subunit 7 (EIF-3) [Medicago truncatula]	149522	148489	161369	140479	145433	154795	147464	156956	141457	152664	137588	150562	0.959354	0.988648	12	11	14	1	1	1
XP_013460113.1	A0A072UWC3	MTR_3g462130	Medicago truncatula	266	29 kDa	proliferating cell nuclear antigen large form protein [Medicago truncatula]	316095	307452	320508	311744	305328	292890	260333	279018	273276	248003	262144	256749	0.963886	0.943724	9	8	10	1	1	1
XP_013461524.1	A0A072V0K8	MTR_3g094160	Medicago truncatula	433	48 kDa	alpha-galactosidase-like protein [Medicago truncatula]	179050	175365	191901	169391	172951	174154	209996	202842	182812	186653	189259	190575	0.945416	0.95104	7	9	8	1	1	1
XP_013463705.1	A0A072VHW6	MTR_2g046620	Medicago truncatula	467	53 kDa	UDP-glucosyltransferase family protein [Medicago truncatula]	225068	218913	197296	241222	271388	237901	205674	205674	229797	286863	241222	311744	1.17034	1.30989	12	11	14	1	1	1
XP_013463993.1	A0A072V9I1	MTR_2g056190	Medicago truncatula	491	53 kDa	carboxy-terminal TIM barrel domain enolase [Medicago truncatula]	159147	156956	168221	158048	152664	155872	136638	133826	125733	144429	134757	130167	0.96337	1.0332	10	9	9	1	1	1
XP_013468028.1	I3S066	MTR_1g060600	Medicago truncatula	112	11 kDa	60S acidic ribosomal protein [Medicago truncatula]	345901	329519	307452	305328	288858	292890	258535	254976	251465	251465	263967	258535	0.902535	1.01175	5	5	5	1	1	1
XP_003588768.1	G7I708	MTR_1g012540	Medicago truncatula	385	42 kDa	N-acetyl-gamma-glutamyl-phosphate reductase [Medicago truncatula]	155872	167059	172951	163621	163621	160254	164759	169391	165905	168221	168221	156956	0.98309	0.986687	10	11	10	1	1	1
XP_003594327.1	G7IQ36	MTR_2g027300	Medicago truncatula	342	39 kDa	geranylgeranyl pyrophosphate synthase [Medicago truncatula]	239555	223513	234625	248003	260333	244589	244589	256749	246290	263967	249728	244589	1.07916	1.01425	8	7	6	1	1	1
XP_003604259.2	G7JEG6	MTR_4g007190	Medicago truncatula	379	43 kDa	Low PSII accumulation protein [Medicago truncatula]	129267	126607	134757	117313	110218	112534	118129	127488	124864	118129	120611	120611	0.870551	0.969957	10	8	8	1	1	1
XP_003627750.1	G7LEJ1	MTR_8g037810	Medicago truncatula	339	38 kDa	DnaJ heat shock amino-terminal domain protein [Medicago truncatula]	132902	126607	123145	136638	134757	131984	127488	136638	135694	136638	135694	141457	1.05416	1.03494	12	12	11	1	1	1
XP_013454728.1	A0A072UG88	MTR_4g011820	Medicago truncatula	396	43 kDa	aspartate aminotransferase [Medicago truncatula]	164759	155872	170569	168221	163621	169391	175365	171756	162491	187951	185364	165905	1.02043	1.0581	10	9	10	1	1	1
XP_013457966.1	A0A072UQP6	MTR_4g109360	Medicago truncatula	478	53 kDa	UDP-glucose 6-dehydrogenase family protein [Medicago truncatula]	271388	294927	284881	305328	324982	311744	262144	244589	254976	271388	267652	258535	1.10674	1.04709	13	9	11	1	1	1
XP_003591867.2	G7I505	MTR_1g094680	Medicago truncatula	406	44 kDa	arsenical pump-driving ATPase-like protein [Medicago truncatula]	131984	131072	137588	122295	105728	119778	121450	133826	136638	127488	125733	128375	0.868103	0.973671	11	10	11	1	1	1
XP_003594795.1	G7IMV1	MTR_2g034720	Medicago truncatula	762	83 kDa	alpha-L-arabinofuranosidase/beta-D-xylosidase [Medicago truncatula]	179050	180295	191901	201441	197296	217401	265803	258535	258535	320508	299044	284881	1.11772	1.15527	11	9	12	1	1	1
XP_003610393.1	G7JI03	MTR_4g131740	Medicago truncatula	294	32 kDa	short-chain dehydrogenase/reductase [Medicago truncatula]	320508	331810	279018	296979	331810	466010	160254	187951	174154	148489	182812	187951	1.17551	0.994053	9	9	7	1	1	1
XP_003624502.1	G7KX96	MTR_7g084040	Medicago truncatula	1022	115 kDa	glycoside hydrolase family 38 amino-terminal domain protein [Medicago truncatula]	211456	193235	202842	181549	165905	179050	201441	194579	194579	185364	186653	181549	0.866624	0.937294	10	9	11	1	1	1
XP_003624825.1	Q2HUG8	MTR_7g088050 MtrDRAFT_AC149134g22v2	Medicago truncatula	332	37 kDa	translocon at the outer envelope membrane ofs protein [Medicago truncatula]	331810	370728	350730	368167	375903	370728	309590	290867	320508	331810	311744	334118	1.05842	1.06157	10	10	10	1	1	1
XP_013447102.1	A0A072TUC0	MTR_8g098910	Medicago truncatula	496	54 kDa	monodehydroascorbate reductase [Medicago truncatula]	155872	151609	143431	151609	158048	150562	101421	96617.7	106464	102127	100025	101421	1.02064	0.996947	11	10	9	1	1	1
XP_013461771.1	I3T714	MTR_3g103010	Medicago truncatula	184	20 kDa	adenine phosphoribosyltransferase-like protein [Medicago truncatula]	187951	201441	211456	198668	198668	194579	215899	217401	208545	223513	201441	212927	0.985132	0.993824	6	8	7	1	1	1
XP_013468648.1	A0A072VX62	MTR_1g073690	Medicago truncatula	469	47 kDa	RNA-binding (RRM/RBD/RNP motif) family protein [Medicago truncatula]	198668	189259	201441	171756	186653	184083	155872	147464	148489	152664	150562	147464	0.920465	0.997488	5	5	5	1	1	1
XP_003608684.1	G7JHR0	MTR_4g100640	Medicago truncatula	664	74 kDa	peroxisomal acyl-coenzyme A oxidase-like protein [Medicago truncatula]	205674	207105	200050	214408	221969	218913	234625	233005	234625	262144	256749	258535	1.06929	1.10704	13	13	13	1	1	1
XP_003618807.1	G7KN93	MTR_6g023230	Medicago truncatula	306	33 kDa	cytochrome c1, heme protein [Medicago truncatula]	201441	193235	200050	185364	185364	193235	185364	186653	176585	194579	181549	177813	0.948273	1.00973	7	6	6	1	1	1
XP_013460238.1	I3S3K3	MTR_3g463900	Medicago truncatula	203	22 kDa	peptidyl-prolyl cis-trans isomerase [Medicago truncatula]	275177	273276	271388	303219	350730	378517	408507	389159	422913	561918	475801	561918	1.25935	1.31056	7	6	6	1	1	1
XP_013461066.1	A0A072VA82	MTR_3g078647	Medicago truncatula	923	103 kDa	eukaryotic translation initiation factor 2c, putative [Medicago truncatula]	141457	131984	131984	116502	125733	139509	130167	139509	113317	131072	113317	134757	0.941593	0.989956	16	13	15	1	1	1
XP_013461845.1	A0A072VCM2	MTR_3g104850	Medicago truncatula	307	34 kDa	carbon-nitrogen family hydrolase [Medicago truncatula]	231395	233005	229797	231395	246290	226633	237901	223513	231395	223513	212927	220436	1.01458	0.948134	7	9	8	1	1	1
XP_013467777.1	Q9FQ10	MTR_1g054980	Medicago truncatula	419	47 kDa	sucrose-6F-phosphate phosphohydrolase [Medicago truncatula]	316095	313912	350730	305328	288858	307452	331810	329519	322737	309590	307452	282913	0.919347	0.914527	10	10	11	1	1	1
XP_003591104.1	G7I834	MTR_1g082850	Medicago truncatula	447	51 kDa	seryl-tRNA synthetase/serine-tRNA ligase [Medicago truncatula]	122295	147464	118950	189259	187951	198668	174154	174154	176585	201441	185364	187951	1.48152	1.095	10	9	9	1	1	1
XP_003601350.1	G7J6L9	MTR_3g079750	Medicago truncatula	627	68 kDa	glycoside hydrolase family 3 protein [Medicago truncatula]	184083	200050	186653	195933	212927	217401	301124	277091	299044	368167	307452	341139	1.09719	1.15902	10	9	11	1	1	1
XP_003602964.2	G7J5P9	MTR_3g100910	Medicago truncatula	542	61 kDa	prolyl-tRNA synthetase family protein [Medicago truncatula]	140479	142441	158048	133826	137588	137588	150562	150562	148489	140479	135694	136638	0.927513	0.918148	12	12	12	1	1	1
XP_003603813.1	G7J5U6	MTR_3g114480	Medicago truncatula	490	56 kDa	26S proteasome non-ATPase regulatory subunit 3 [Medicago truncatula]	229797	209996	197296	215899	217401	217401	209996	195933	211456	208545	185364	237901	1.02137	1.02336	13	10	14	1	1	1
XP_003610830.1	G7K569	MTR_5g007480	Medicago truncatula	399	44 kDa	protein transporter [Medicago truncatula]	167059	163621	175365	158048	152664	167059	142441	143431	136638	140479	138545	145433	0.944127	1.00461	12	11	11	1	1	1
XP_003617376.1	G7K3B0	MTR_5g090910	Medicago truncatula	216	25 kDa	glutathione S-transferase [Medicago truncatula]	212927	215899	234625	248003	244589	262144	431799	496007	520666	509951	462791	554182	1.13759	1.05416	5	4	5	1	1	1
XP_003630095.1	B7FLF5	MTR_8g091660	Medicago truncatula	481	52 kDa	alanine-glyoxylate aminotransferase-like protein [Medicago truncatula]	133826	135694	120611	133826	143431	131072	200050	197296	229797	282913	244589	271388	1.04665	1.27386	9	9	10	1	1	1
XP_013452368.1	A0A072UAG3	MTR_6g053740	Medicago truncatula	957	106 kDa	oxidoreductase/transition metal ion-binding protein, putative [Medicago truncatula]	200050	205674	197296	190575	187951	189259	186653	186653	181549	200050	185364	186653	0.94157	1.03102	14	14	13	1	1	1
XP_013455676.1	A0A072UJ41	MTR_4g049830	Medicago truncatula	276	30 kDa	dienelactone hydrolase family protein [Medicago truncatula]	202842	202842	189259	181549	193235	179050	138545	140479	137588	144429	145433	150562	0.930902	1.05715	7	7	7	1	1	1
XP_013456166.1	I3SYR8	MTR_4g064933	Medicago truncatula	164	18 kDa	adenine nucleotide alpha hydrolase superfamily protein [Medicago truncatula]	345901	331810	338783	322737	329519	311744	286863	262144	290867	269514	275177	269514	0.948357	0.969437	6	6	6	1	1	1
XP_013457538.1	A0A072UNZ7	MTR_4g098950	Medicago truncatula	206	23 kDa	RAB GTPase-like protein B1C [Medicago truncatula]	172951	181549	181549	162491	179050	179050	187951	194579	181549	182812	187951	184083	0.971162	0.983631	7	7	8	1	1	1
XP_003616935.1	G7K7K9	MTR_5g085900	Medicago truncatula	162	18 kDa	MD-like lipid recognition domain protein/ML domain protein [Medicago truncatula]	271388	241222	303219	251465	225068	260333	167059	177813	181549	169391	193235	153726	0.903212	0.980873	3	2	2	1	1	1
XP_003597434.2	G7IUC0	MTR_2g098010	Medicago truncatula	223	25 kDa	proteasome subunit beta protein [Medicago truncatula]	171756	174154	175365	172951	164759	167059	156956	171756	180295	175365	165905	174154	0.968337	1.01261	7	7	7	1	1	1
XP_003609507.2	G7JHS5	MTR_4g116430	Medicago truncatula	988	110 kDa	elongation factor EF-Tu-like protein [Medicago truncatula]	137588	146445	140479	134757	136638	138545	131072	130167	128375	136638	126607	134757	0.965672	1.02153	17	18	19	1	1	1
XP_013457592.1	A0A072URC7	MTR_4g099360	Medicago truncatula	304	34 kDa	ATP-dependent Clp protease proteolytic protein [Medicago truncatula]	225068	211456	223513	215899	239555	212927	174154	170569	175365	177813	175365	171756	1.01264	1.00932	7	6	7	1	1	1
XP_013461509.1	A0A072V0J3	MTR_3g093980	Medicago truncatula	229	26 kDa	chalcone-flavanone isomerase family protein [Medicago truncatula]	360590	378517	447026	391866	437827	431799	348307	375903	363098	365624	365624	368167	1.06353	1.01113	5	5	5	1	1	1
XP_003592719.1	G7IE85	MTR_1g114290	Medicago truncatula	181	20 kDa	thioredoxin-like protein [Medicago truncatula]	180295	169391	169391	153726	154795	151609	120611	130167	114898	114898	121450	111757	0.886438	0.951949	4	5	4	1	1	1
XP_003592868.1	G7IL50	MTR_2g005110	Medicago truncatula	1092	121 kDa	methionine S-methyltransferase [Medicago truncatula]	160254	165905	155872	160254	170569	158048	154795	163621	150562	161369	155872	170569	1.01419	1.04015	10	14	13	1	1	1
XP_003612224.1	G7JXL1	MTR_5g022700	Medicago truncatula	483	53 kDa	diaminopimelate decarboxylase [Medicago truncatula]	190575	207105	207105	229797	211456	208545	174154	180295	202842	182812	187951	204253	1.07443	1.03181	8	7	6	1	1	1
XP_003616586.1	Q946J9	PIP1;1 MTR_5g082070	Medicago truncatula	289	31 kDa	major intrinsic protein (MIP) family transporter [Medicago truncatula]	212927	254976	244589	226633	217401	256749	348307	311744	350730	353169	336442	375903	0.983567	1.05415	4	5	5	1	1	1
XP_003620482.1	G7KN41	MTR_6g084450	Medicago truncatula	232	26 kDa	proteasome subunit beta protein [Medicago truncatula]	154795	151609	146445	182812	184083	189259	168221	174154	184083	198668	195933	221969	1.22812	1.17117	9	7	9	1	1	1
XP_003624559.1	G7KYC6	MTR_7g084860	Medicago truncatula	435	49 kDa	eukaryotic peptide chain release factor subunit 1-3 [Medicago truncatula]	214408	212927	239555	221969	225068	225068	197296	197296	201441	217401	212927	218913	1.00782	1.08927	11	11	11	1	1	1
XP_003624628.2	G7KZG9	MTR_7g085560	Medicago truncatula	502	54 kDa	inosine-5'-monophosphate dehydrogenase [Medicago truncatula]	229797	208545	225068	215899	225068	209996	184083	193235	194579	202842	202842	202842	0.981238	1.06405	8	8	8	1	1	1
XP_003629403.1	G7LDW3	MTR_8g076950	Medicago truncatula	753	81 kDa	UPF0261 SACE-like protein [Medicago truncatula]	101421	119778	109457	114898	123145	121450	119778	111757	115698	122295	112534	114898	1.08721	1.00719	12	13	14	1	1	1
XP_013443850.1	A0A072TWK0	MTR_8g007140	Medicago truncatula	409	45 kDa	patatin-like phospholipase [Medicago truncatula]	215899	177813	186653	193235	202842	186653	456419	411348	450136	381150	443938	360590	1.00408	0.899671	7	7	6	1	1	1
XP_013450706.1	A0A072UG25	MTR_6g004180	Medicago truncatula	275	31 kDa	U2 small nuclear ribonucleoprotein A [Medicago truncatula]	119778	105728	118950	113317	104998	114105	97966.4	104273	92041.7	97289.7	102127	93975.7	0.965055	0.99698	9	9	8	1	1	1
XP_013464583.1	A0A072VB00	MTR_2g078010	Medicago truncatula	153	17 kDa	ubiquitin-conjugating enzyme [Medicago truncatula]	122295	114105	119778	116502	119778	124002	111757	110985	110985	118129	110985	109457	1.01152	1.01452	4	4	3	1	1	1
XP_013466130.1	I3RZQ6	MTR_1g022410	Medicago truncatula	284	31 kDa	20S proteasome subunit alpha type 1 [Medicago truncatula]	263967	249728	246290	256749	290867	256749	228210	233005	225068	239555	236257	233005	1.05839	1.03284	5	5	4	1	1	1
XP_013470509.1	A0A072VRY6	MTR_1g116875	Medicago truncatula	619	70 kDa	hypothetical protein MTR_1g116875 [Medicago truncatula]	244589	249728	242900	260333	258535	248003	225068	220436	229797	217401	223513	237901	1.04023	1.0052	12	13	12	1	1	1
XP_003593794.1	G7ILL5	MTR_2g017680	Medicago truncatula	309	35 kDa	26S proteasome non-ATPase regulatory subunit-like protein [Medicago truncatula]	200050	209996	208545	229797	249728	246290	179050	197296	182812	202842	208545	214408	1.17334	1.11918	11	8	10	1	1	1
XP_003596490.1	G7IR60	MTR_2g081090	Medicago truncatula	264	29 kDa	light-harvesting complex I chlorophyll A/B-binding protein [Medicago truncatula]	147464	131984	151609	125733	122295	110985	116502	123145	134757	105728	110218	112534	0.832864	0.87734	7	6	5	1	1	1
XP_003603669.1	G7J420	MTR_3g110710	Medicago truncatula	557	61 kDa	xylulose kinase-like protein [Medicago truncatula]	194579	191901	189259	214408	214408	220436	159147	163621	176585	176585	170569	184083	1.12769	1.06385	11	11	13	1	1	1
XP_003610773.1	G7K3S8	MTR_5g006840	Medicago truncatula	203	22 kDa	20S proteasome beta protein [Medicago truncatula]	294927	305328	322737	316095	327242	345901	271388	286863	265803	282913	280959	280959	1.07177	1.02521	9	10	8	1	1	1
XP_003612049.1	B7FHV0	MTR_5g020740	Medicago truncatula	309	34 kDa	phenylcoumaran benzylic ether reductase-like protein Fi1 [Medicago truncatula]	202842	225068	223513	208545	221969	237901	258535	236257	231395	296979	273276	263967	1.02608	1.14877	9	7	8	1	1	1
XP_003617643.1	G7K8P9	MTR_5g093860	Medicago truncatula	582	65 kDa	microtubule associated protein, MAP65/ASE1 family protein [Medicago truncatula]	198668	195933	198668	185364	189259	191901	145433	148489	139509	132902	151609	145433	0.954918	0.991954	10	10	12	1	1	1
XP_013444605.1	A0A072TYK3	MTR_8g027450	Medicago truncatula	969	109 kDa	importin-alpha re-exporter, putative [Medicago truncatula]	115698	117313	112534	113317	112534	112534	113317	110985	108701	114105	111757	110985	0.979279	1.01154	13	10	10	1	1	1
XP_013445495.1	A0A072TQN5	MTR_8g463130	Medicago truncatula	282	31 kDa	phosphatase 2C family protein [Medicago truncatula]	187951	182812	181549	190575	179050	195933	282913	296979	267652	296979	290867	282913	1.02398	1.02739	9	9	10	1	1	1
XP_013448778.1	B7FGF9	MTR_7g057770	Medicago truncatula	206	23 kDa	60S ribosomal protein L13a-4 [Medicago truncatula]	248003	160254	202842	151609	195933	181549	164759	144429	115698	168221	187951	145433	0.865802	1.18057	6	5	5	1	1	1
XP_013461532.1	A0A072V158	MTR_3g094230	Medicago truncatula	224	25 kDa	60S ribosomal protein L10-2 [Medicago truncatula]	343512	228210	299044	228210	262144	258535	275177	324982	246290	201441	204253	269514	0.860035	0.797695	4	4	4	1	1	1
XP_013462006.1	A0A072V2Z0	MTR_3g110140	Medicago truncatula	983	110 kDa	ER membrane protein complex subunit-like protein [Medicago truncatula]	123145	126607	114105	120611	128375	126607	123145	127488	124864	129267	124002	136638	1.03225	1.03838	13	17	16	1	1	1
XP_013468748.1	B3IWG1	rps16-1 MTR_1g076310	Medicago truncatula	125	14 kDa	30S ribosomal S16-like protein [Medicago truncatula]	190575	182812	160254	185364	186653	180295	120611	144429	158048	142441	153726	151609	1.03499	1.05835	3	2	3	1	1	1
XP_003593861.1	G7ILY5	MTR_2g018630	Medicago truncatula	465	53 kDa	1-O-acylglucose:anthocyanin acyltransferase [Medicago truncatula]	223513	236257	241222	256749	253214	249728	214408	209996	211456	218913	218913	217401	1.08374	1.03046	8	8	6	1	1	1
XP_003594491.1	G7IJU0	MTR_2g029800	Medicago truncatula	353	38 kDa	peroxidase family protein [Medicago truncatula]	111757	127488	114898	115698	120611	116502	146445	141457	161369	177813	144429	189259	0.996239	1.13851	7	6	6	1	1	1
XP_003601001.1	G7J2E7	MTR_3g071960	Medicago truncatula	274	29 kDa	biotin/lipoyl attachment domain protein [Medicago truncatula]	254976	237901	262144	231395	248003	239555	233005	217401	234625	212927	233005	217401	0.952231	0.968325	4	4	4	1	1	1
XP_003601625.1	G7JA48	MTR_3g083690	Medicago truncatula	613	66 kDa	DEAD-box ATP-dependent RNA helicase-like protein [Medicago truncatula]	146445	147464	142441	155872	160254	156956	160254	155872	145433	174154	156956	151609	1.08418	1.04584	12	12	11	1	1	1
XP_003607011.1	G7JIM5	MTR_4g071190	Medicago truncatula	408	46 kDa	hypothetical protein MTR_4g071190 [Medicago truncatula]	318294	290867	305328	280959	284881	275177	244589	231395	233005	233005	234625	220436	0.919658	0.970489	8	9	10	1	1	1
XP_003612212.1	G7JXJ9	MTR_5g022580	Medicago truncatula	443	48 kDa	3-dehydroquinate synthase [Medicago truncatula]	151609	163621	159147	150562	154795	147464	142441	146445	145433	148489	141457	141457	0.954558	0.993285	9	11	10	1	1	1
XP_003629733.1	G7LIN4	MTR_8g085950	Medicago truncatula	1117	123 kDa	importin beta-3, putative [Medicago truncatula]	161369	156956	158048	152664	158048	163621	156956	150562	149522	150562	148489	147464	0.995719	0.976971	12	11	14	1	1	1
XP_013450691.1	A0A072U4Q0	MTR_6g004020	Medicago truncatula	510	55 kDa	pyruvate kinase family protein [Medicago truncatula]	226633	248003	207105	251465	269514	282913	208545	207105	223513	253214	225068	248003	1.17918	1.13631	11	9	10	1	1	1
XP_013458713.1	A0A072V3L0	MTR_4g134620	Medicago truncatula	1218	134 kDa	cullin-associated NEDD8-dissociated protein [Medicago truncatula]	180295	202842	194579	205674	197296	215899	184083	190575	193235	201441	201441	195933	1.07123	1.05445	16	13	16	1	1	1
XP_003607778.1	G7JGC6	MTR_4g082830	Medicago truncatula	141	14 kDa	nodulin-like protein [Medicago truncatula]	172951	164759	168221	171756	175365	167059	309590	280959	271388	294927	277091	231395	1.0163	0.932102	3	3	3	1	1	1
XP_013443686.1	A0A072TKG5	MTR_0002s0550	Medicago truncatula	504	55 kDa	ATP synthase F1, alpha subunit [Medicago truncatula]	443938	485799	550354	414209	422913	437827	437827	437827	447026	431799	350730	358099	0.861398	0.862362	2	3	3	1	1	1
XP_003593026.2	G7IPG7	MTR_2g006960	Medicago truncatula	1631	185 kDa	UDP-glucose:glycoprotein glucosyltransferase [Medicago truncatula]	127488	128375	124864	120611	132902	130167	131984	131072	128375	129267	130167	138545	1.00776	1.01673	18	15	16	1	1	1
XP_003599303.2	G7J0N6	MTR_3g031380	Medicago truncatula	380	41 kDa	malonyl CoA-acyl carrier transacylase [Medicago truncatula]	231395	273276	263967	244589	265803	244589	327242	282913	301124	311744	265803	277091	0.982232	0.937843	10	7	8	1	1	1
XP_003612424.1	G7K2L9	MTR_5g024900	Medicago truncatula	376	40 kDa	thioredoxin reductase [Medicago truncatula]	214408	204253	223513	207105	201441	202842	161369	164759	159147	160254	155872	156956	0.952059	0.974874	8	8	9	1	1	1
XP_003620543.2	G7KNK7	MTR_6g086600	Medicago truncatula	526	57 kDa	nucleotide-binding protein [Medicago truncatula]	133826	121450	135694	120611	115698	115698	124002	127488	127488	114105	111757	115698	0.90034	0.901265	12	9	10	1	1	1
XP_003624926.1	G7L5V0	MTR_7g089120	Medicago truncatula	449	51 kDa	tubulin beta-1 chain [Medicago truncatula]	185364	226633	209996	212927	229797	233005	168221	175365	163621	169391	165905	150562	1.08639	0.95791	4	4	4	1	1	1
XP_003626947.1	G7LF65	MTR_8g012380	Medicago truncatula	151	16 kDa	FKBP-type peptidyl-prolyl cis-trans isomerase [Medicago truncatula]	277091	254976	267652	251465	275177	262144	275177	279018	263967	269514	262144	277091	0.98633	0.988494	5	6	5	1	1	1
XP_003627476.1	G7L9X5	MTR_8g023510	Medicago truncatula	277	31 kDa	legume lectin beta domain protein [Medicago truncatula]	258535	280959	284881	348307	345901	329519	163621	156956	146445	161369	154795	165905	1.24182	1.03222	5	5	5	1	1	1
XP_013452347.1	A0A072UKP4	MTR_6g053280	Medicago truncatula	269	31 kDa	NADH-ubiquinone oxidoreductase, putative [Medicago truncatula]	299044	269514	277091	254976	263967	260333	260333	253214	249728	236257	246290	237901	0.921512	0.94389	4	4	4	1	1	1
XP_013460286.1	A0A072UXM4	MTR_3g464580	Medicago truncatula	586	66 kDa	asparagine synthetase [glutamine-hydrolyzing] protein [Medicago truncatula]	194579	190575	171756	184083	187951	190575	242900	267652	249728	277091	246290	290867	1.01023	1.07098	9	11	7	1	1	1
XP_013462050.1	A0A072VD34	MTR_3g110330	Medicago truncatula	578	64 kDa	NADP-dependent malic enzyme-like protein [Medicago truncatula]	131984	141457	143431	162491	158048	156956	200050	195933	212927	215899	217401	205674	1.14542	1.04937	11	10	9	1	1	1
XP_013464471.1	A0A072VA70	MTR_2g072790	Medicago truncatula	354	39 kDa	caffeic acid O-methyltransferase [Medicago truncatula]	174154	175365	170569	168221	187951	176585	205674	194579	207105	231395	208545	204253	1.02436	1.06065	9	9	9	1	1	1
XP_013464934.1	A0A072VAB6	MTR_2g085125	Medicago truncatula	386	43 kDa	aldo/keto reductase family oxidoreductase [Medicago truncatula]	218913	226633	221969	225068	220436	221969	288858	277091	305328	277091	279018	277091	0.999936	0.956298	7	8	7	1	1	1
XP_013470083.1	A0A072VR08	MTR_1g107510	Medicago truncatula	270	30 kDa	kynurenine formamidase-like protein [Medicago truncatula]	271388	271388	280959	248003	271388	249728	258535	253214	267652	256749	246290	263967	0.933697	0.984097	9	6	5	1	1	1
XP_003594095.2	G7IKE0	MTR_2g021300	Medicago truncatula	436	48 kDa	GTP-binding elongation factor Tu family protein [Medicago truncatula]	386471	363098	386471	391866	360590	400100	292890	258535	231395	197296	251465	234625	1.01454	0.87298	3	3	2	1	1	1
XP_003590647.1	G7IEC9	MTR_1g072250	Medicago truncatula	533	58 kDa	RAN GTPase activating protein [Medicago truncatula]	273276	279018	303219	262144	253214	262144	244589	218913	221969	231395	221969	223513	0.908814	0.987463	10	8	8	1	1	1
XP_003609944.1	G7JS43	MTR_4g124640	Medicago truncatula	235	27 kDa	eukaryotic translation initiation factor 3 subunit 12 [Medicago truncatula]	254976	265803	280959	253214	280959	263967	322737	305328	305328	307452	299044	284881	0.995513	0.954986	10	10	8	1	1	1
XP_003624618.1	A2Q5N9	MTR_7g085490 MtrDRAFT_AC167711g2v2	Medicago truncatula	355	39 kDa	NDH-dependent cyclic electron flow protein, putative [Medicago truncatula]	126607	126607	142441	128375	132902	122295	134757	127488	134757	124864	118129	123145	0.969458	0.922258	8	8	4	1	1	1
XP_013444045.1	G7ZWQ4	MTR_8g010570	Medicago truncatula	242	28 kDa	NADH dehydrogenase [ubiquinone] iron-sulfur protein [Medicago truncatula]	327242	311744	338783	309590	329519	316095	318294	305328	322737	305328	307452	305328	0.976922	0.970147	8	8	8	1	1	1
XP_013444710.1	I3S7Y0	MTR_8g028145	Medicago truncatula	345	38 kDa	dihydrodipicolinate reductase [Medicago truncatula]	201441	185364	204253	182812	197296	189259	181549	181549	176585	168221	176585	172951	0.963299	0.959372	6	7	7	1	1	1
XP_013452025.1	A0A072UAE2	MTR_6g043240	Medicago truncatula	352	38 kDa	peroxidase family protein [Medicago truncatula]	103552	95950.3	110218	118950	110985	131984	153726	159147	184083	288858	249728	336442	1.16853	1.76078	8	8	9	1	1	1
XP_013456581.1	A0A072ULN5	MTR_4g075710	Medicago truncatula	391	44 kDa	signal recognition particle 43 kDa protein [Medicago truncatula]	260333	244589	253214	226633	233005	220436	242900	218913	214408	207105	220436	190575	0.897033	0.914074	8	8	7	1	1	1
XP_013459651.1	A0A072UVM3	MTR_3g450790	Medicago truncatula	215	25 kDa	glutathione S-transferase [Medicago truncatula]	131072	153726	141457	160254	164759	174154	121450	121450	128375	135694	117313	133826	1.17105	1.04191	7	5	8	1	1	1
XP_013462990.1	A0A072VFT5	MTR_2g029340	Medicago truncatula	833	93 kDa	ROOT HAIR defective 3 GTP-binding family protein [Medicago truncatula]	122295	145433	133826	140479	146445	147464	145433	148489	144429	149522	145433	161369	1.08177	1.041	11	14	11	1	1	1
XP_013463348.1	A0A072V6Z3	MTR_2g438110	Medicago truncatula	406	46 kDa	DEAD-box ATP-dependent RNA helicase [Medicago truncatula]	195933	204253	211456	209996	217401	217401	207105	200050	197296	214408	202842	205674	1.05421	1.03056	13	13	11	1	1	1
XP_003591755.1	G7I348	MTR_1g092670	Medicago truncatula	79	8 kDa	copper chaperone [Medicago truncatula]	341139	296979	331810	303219	296979	303219	348307	360590	400100	320508	373306	360590	0.931426	0.950773	3	3	3	1	1	1
XP_003592424.1	G7ID84	MTR_1g104810	Medicago truncatula	697	77 kDa	long chain acyl-CoA synthetase 7, peroxisomal protein [Medicago truncatula]	152664	160254	144429	150562	154795	159147	136638	140479	134757	153726	142441	158048	1.01565	1.1028	10	10	12	1	1	1
XP_003601014.1	B7FHQ2	MTR_3g072080	Medicago truncatula	289	33 kDa	alpha-soluble NSF attachment protein [Medicago truncatula]	209996	207105	217401	200050	195933	193235	191901	190575	198668	197296	186653	198668	0.928632	1.00253	8	7	6	1	1	1
XP_003612839.2	G7KCF2	MTR_5g029640	Medicago truncatula	465	49 kDa	RNA recognition motif [Medicago truncatula]	225068	208545	221969	208545	220436	223513	176585	177813	162491	155872	177813	158048	0.99529	0.951332	6	6	5	1	1	1
XP_003617234.2	G7K321	MTR_5g089330	Medicago truncatula	636	71 kDa	parvulin-type peptidyl prolyl cis/trans isomerase [Medicago truncatula]	186653	172951	187951	190575	174154	175365	185364	172951	169391	172951	179050	172951	0.986373	0.994779	8	9	9	1	1	1
XP_003625506.1	G7L0K9	MTR_7g099920	Medicago truncatula	959	112 kDa	eukaryotic translation initiation factor 3a [Medicago truncatula]	193235	201441	180295	195933	187951	195933	179050	190575	180295	187951	180295	207105	1.00843	1.04625	14	14	19	1	1	1
XP_003629907.1	G7L826	MTR_8g088210	Medicago truncatula	139	16 kDa	cofilin/actin-depolymerizing factor-like protein [Medicago truncatula]	147464	153726	146445	158048	150562	159147	118129	134757	141457	120611	131072	133826	1.04495	0.9776	3	3	3	1	1	1
XP_013442449.1	A0A072TFZ8	MTR_0173s0030	Medicago truncatula	397	45 kDa	COP9 signalosome complex subunit-like protein [Medicago truncatula]	197296	189259	186653	186653	181549	184083	160254	158048	161369	156956	149522	163621	0.9635	0.980047	12	11	12	1	1	1
XP_013447246.1	A0A072TWL1	MTR_8g099785	Medicago truncatula	868	96 kDa	importin subunit beta-like protein [Medicago truncatula]	64633.7	67378.5	64633.7	59888.9	61147.3	64633.7	62866.3	65991.8	63743.9	66450.8	62432.1	65083.3	0.944183	1.00708	9	11	10	1	1	1
XP_013450931.1	A0A072U6I0	MTR_6g011380	Medicago truncatula	286	31 kDa	SPFH/band 7/PHB domain membrane-associated family protein [Medicago truncatula]	161369	169391	158048	152664	150562	154795	139509	130167	129267	145433	138545	151609	0.937018	1.09186	7	6	6	1	1	1
XP_013464036.1	A0A072V8W3	MTR_2g460760	Medicago truncatula	358	38 kDa	cytosol aminopeptidase family protein [Medicago truncatula]	170569	142441	162491	150562	132902	145433	122295	130167	123145	112534	124864	120611	0.901991	0.953149	9	7	8	1	1	1
XP_003591636.2	Q1RSI2	MTR_1g090060 MtrDRAFT_AC161864g25v2	Medicago truncatula	225	26 kDa	glutathione S-transferase, amino-terminal domain protein [Medicago truncatula]	83529.6	62000.8	67847.1	81245.5	64633.7	69272.7	124864	147464	154795	155872	194579	209996	1.00832	1.31214	6	5	5	1	1	1
XP_003596410.1	G7IH96	MTR_2g076960	Medicago truncatula	263	30 kDa	general regulatory factor 2 [Medicago truncatula]	405685	358099	375903	348307	383801	373306	307452	341139	322737	296979	316095	301124	0.969928	0.941184	8	7	7	1	1	1
XP_003608760.1	G7JK45	MTR_4g101650	Medicago truncatula	590	66 kDa	monocopper oxidase SKS1-like protein [Medicago truncatula]	170569	171756	177813	158048	163621	168221	175365	172951	170569	171756	167059	160254	0.941846	0.961811	6	8	7	1	1	1
XP_003608889.1	G7JMM6	MTR_4g104080	Medicago truncatula	387	45 kDa	26S proteasome non-ATPase regulatory subunit 6 [Medicago truncatula]	117313	121450	114105	111757	118950	116502	111757	114898	118950	114105	104998	115698	0.983966	0.968736	10	7	8	1	1	1
XP_003610163.1	A6XNC6	UGT78G1 GT83F	Medicago truncatula	454	50 kDa	flavonoid glucosyltransferase [Medicago truncatula]	141457	156956	151609	155872	161369	164759	214408	189259	212927	242900	241222	218913	1.07106	1.14019	8	10	9	1	1	1
XP_013443877.1	G7JD22	MTR_4g128690	Medicago truncatula	454	65 kDa	lysyl-tRNA synthetase (class II) [Medicago truncatula]	126607	128375	135694	128375	131072	132902	140479	132902	124864	126607	123145	126607	1.00428	0.945044	10	9	8	1	1	1
XP_013450380.1	A0A072TKF3	MTR_8g007295	Medicago truncatula	578	92 kDa	sucrose synthase [Medicago truncatula]	237901	269514	249728	263967	263967	262144	168221	177813	170569	179050	172951	186653	1.0435	1.04268	10	10	12	1	1	1
XP_013460045.1	A0A072U5L4	MTR_7g108930	Medicago truncatula	809	48 kDa	translation elongation factor EF1B, gamma chain [Medicago truncatula]	200050	204253	204253	194579	208545	223513	256749	277091	284881	294927	263967	301124	1.02971	1.05044	6	7	7	1	1	1
XP_003594155.1	A0A072UXB1	MTR_3g058940	Medicago truncatula	419	34 kDa	plastid lipid-associated protein [Medicago truncatula]	341139	324982	341139	273276	277091	275177	307452	309590	296979	271388	279018	307452	0.819594	0.938555	7	7	7	1	1	1
XP_003594539.1	Q2HTH4	MTR_2g025050 MtrDRAFT_AC150441g15v1	Medicago truncatula	317	44 kDa	GTP-binding protein [Medicago truncatula]	169391	177813	171756	217401	226633	223513	201441	211456	225068	256749	249728	237901	1.28632	1.1668	8	6	9	1	1	1
XP_003614458.1	G7IKV9	MTR_2g030370	Medicago truncatula	394	28 kDa	allene oxide cyclase [Medicago truncatula]	294927	353169	355626	363098	375903	373306	327242	286863	311744	329519	320508	311744	1.10818	1.0388	5	5	5	1	1	1
XP_003618288.1	Q711Q9	aoc MTR_5g053950	Medicago truncatula	252	46 kDa	trypsin-like serine protease [Medicago truncatula]	226633	208545	231395	197296	187951	182812	176585	161369	174154	154795	167059	162491	0.852207	0.94579	10	9	12	1	1	1
XP_003620169.1	G7KIR6	MTR_6g007030	Medicago truncatula	432	22 kDa	Kunitz type trypsin inhibitor / miraculin [Medicago truncatula]	215899	263967	254976	358099	402883	417090	394591	365624	386471	437827	434802	397336	1.60316	1.10751	6	6	5	1	1	1
XP_003630669.1	G7LJN2	MTR_8g102050	Medicago truncatula	551	62 kDa	cytoplasmic asparagine-tRNA ligase [Medicago truncatula]	241222	223513	236257	218913	249728	253214	248003	251465	233005	265803	253214	249728	1.02976	1.04952	11	12	10	1	1	1
XP_013447768.1	A0A072TWS3	MTR_7g019260	Medicago truncatula	496	53 kDa	cofactor-independent phosphoglycerate mutase [Medicago truncatula]	155872	147464	142441	152664	153726	148489	141457	140479	140479	138545	144429	141457	1.02042	1.00477	10	11	9	1	1	1
XP_013454677.1	A0A072UHV5	MTR_4g011180	Medicago truncatula	248	26 kDa	3-isopropylmalate dehydratase, small subunit [Medicago truncatula]	162491	158048	155872	149522	149522	144429	140479	138545	135694	141457	136638	131984	0.930864	0.98881	4	4	4	1	1	1
XP_013470022.1	A0A072W198	MTR_1g107135	Medicago truncatula	902	101 kDa	alpha-L-fucosidase-like protein [Medicago truncatula]	313912	294927	318294	316095	307452	305328	226633	215899	207105	205674	202842	198668	1.00188	0.934651	9	11	13	1	1	1
XP_003626592.1	G7L532	MTR_7g118060	Medicago truncatula	113	11 kDa	60S acidic ribosomal protein [Medicago truncatula]	136638	140479	141457	124002	130167	127488	152664	162491	153726	165905	151609	144429	0.9118	0.985205	2	2	2	1	1	1
XP_003598487.2	G7J0H7	MTR_3g014290	Medicago truncatula	417	45 kDa	aspartic proteinase nepenthesin-like protein [Medicago truncatula]	220436	246290	233005	242900	254976	234625	343512	331810	383801	383801	305328	355626	1.04683	0.986433	7	7	8	1	1	1
XP_003606325.1	B7FFD2	MTR_4g057210	Medicago truncatula	192	21 kDa	50S ribosomal protein L9 [Medicago truncatula]	172951	160254	156956	175365	195933	218913	275177	282913	292890	472515	324982	419991	1.20412	1.43069	7	7	7	1	1	1
XP_003624124.1	Q2HV87	MTR_7g079490 MtrDRAFT_AC148994g2v2	Medicago truncatula	347	38 kDa	alpha-1,4-glucan-protein synthase [UDP-forming]-like protein [Medicago truncatula]	165905	163621	163621	165905	169391	164759	164759	167059	169391	175365	165905	176585	1.01401	1.03321	11	8	9	1	1	1
XP_003624904.1	A2Q6H0	MTR_7g088880 MtrDRAFT_AC183371g14v1	Medicago truncatula	259	28 kDa	thylakoid lumenal 29.8 kDa protein [Medicago truncatula]	251465	218913	251465	208545	198668	187951	202842	195933	209996	187951	195933	198668	0.824506	0.956932	8	8	9	1	1	1
XP_003625771.2	G7L5Z2	MTR_7g104080	Medicago truncatula	877	100 kDa	starch branching enzyme I [Medicago truncatula]	211456	198668	201441	194579	200050	201441	228210	212927	212927	218913	215899	217401	0.974663	0.997172	12	10	13	1	1	1
XP_003629279.1	G7LB82	MTR_8g075320	Medicago truncatula	249	27 kDa	proteasome subunit alpha type-7-A protein [Medicago truncatula]	341139	331810	327242	373306	375903	360590	320508	329519	327242	348307	350730	338783	1.10959	1.06196	3	4	4	1	1	1
XP_003630404.1	G7LFT6	MTR_8g095220	Medicago truncatula	425	46 kDa	Zn-dependent alcohol dehydrogenase family protein [Medicago truncatula]	133826	150562	136638	184083	186653	187951	223513	211456	228210	253214	228210	223513	1.32697	1.06297	8	7	7	1	1	1
XP_013444545.1	A0A072TYD9	MTR_8g024310	Medicago truncatula	427	47 kDa	pyruvate dehydrogenase E1 component, alpha subunit [Medicago truncatula]	195933	194579	198668	209996	207105	212927	236257	246290	253214	229797	248003	237901	1.06933	0.972734	11	7	7	1	1	1
XP_013452545.1	G7ZXE4	MTR_6g465010 MTR_6g466320	Medicago truncatula	362	39 kDa	sorbitol dehydrogenase-like protein [Medicago truncatula]	305328	320508	311744	341139	348307	334118	350730	329519	348307	336442	331810	316095	1.09171	0.95702	7	9	7	1	1	1
XP_013457002.1	I3S1W3	MTR_4g088595	Medicago truncatula	248	28 kDa	40S ribosomal protein S6-2 [Medicago truncatula]	389159	260333	307452	239555	288858	286863	292890	334118	265803	229797	251465	305328	0.851958	0.881026	7	6	7	1	1	1
XP_013461441.1	I3SGW0	MTR_3g092095	Medicago truncatula	134	15 kDa	cytochrome b5-like heme/steroid-binding domain protein [Medicago truncatula]	194579	195933	172951	198668	197296	189259	251465	246290	234625	228210	223513	234625	1.03862	0.937146	6	6	6	1	1	1
XP_013468838.1	A0A072VXV5	MTR_1g077480	Medicago truncatula	414	45 kDa	alpha-galactosidase-like protein [Medicago truncatula]	186653	158048	197296	190575	165905	195933	269514	269514	267652	262144	254976	217401	1.01922	0.910548	7	6	7	1	1	1
XP_013470212.1	A0A072W1U6	MTR_1g111270	Medicago truncatula	587	65 kDa	serine/threonine protein phosphatase 2A regulatory subunit A [Medicago truncatula]	108701	111757	116502	105728	97289.7	110218	85877.9	92681.9	87076.8	92041.7	87682.4	97966.4	0.929595	1.04538	10	10	8	1	1	1
XP_013463538.1	I3ST27	MTR_2g041550	Medicago truncatula	210	22 kDa	auxin-binding protein ABP19a [Medicago truncatula]	75804.7	65991.8	70728.3	66450.8	69754.6	64187.3	55109	64187.3	63303.6	62000.8	63743.9	61572.6	0.942914	1.02583	3	3	3	1	1	1
XP_003589348.1	G7I5V9	MTR_1g023210	Medicago truncatula	364	40 kDa	papain family cysteine protease [Medicago truncatula]	286863	263967	290867	253214	260333	248003	322737	307452	292890	299044	329519	282913	0.904781	0.98743	4	6	5	1	1	1
XP_003590425.1	G7IA59	MTR_1g061970	Medicago truncatula	491	55 kDa	DEAD-box ATP-dependent RNA helicase-like protein [Medicago truncatula]	120611	124864	130167	128375	124002	129267	133826	139509	135694	142441	134757	134757	1.01598	1.00715	12	12	12	1	1	1
XP_003590481.1	G7IBJ3	MTR_1g064230	Medicago truncatula	280	30 kDa	RNA-binding (RRM/RBD/RNP motif) family protein [Medicago truncatula]	97289.7	85284.7	88906.4	88292.3	87682.4	95287.5	71715.6	107950	95287.5	80684.3	95950.3	95950.3	0.999195	0.991388	4	3	5	1	1	1
XP_003594775.1	Q2HU16	MTR_2g034480 MtrDRAFT_AC149491g10v2	Medicago truncatula	362	40 kDa	glucan endo-1,3-beta-glucosidase [Medicago truncatula]	211456	195933	220436	193235	198668	202842	136638	147464	135694	144429	151609	143431	0.947311	1.04686	5	7	6	1	1	1
XP_003594789.1	G7IMU5	MTR_2g034640	Medicago truncatula	193	22 kDa	Ras-related small GTP-binding family protein [Medicago truncatula]	134757	142441	135694	135694	119778	139509	121450	136638	121450	126607	118129	131984	0.956622	0.992575	8	10	9	1	1	1
XP_003595886.1	G7IT44	MTR_2g062920	Medicago truncatula	423	47 kDa	ATP-citrate synthase alpha chain protein [Medicago truncatula]	253214	239555	282913	258535	303219	271388	280959	296979	265803	301124	258535	258535	1.07408	0.969722	9	9	8	1	1	1
XP_003599414.2	G7J0U6	MTR_3g032980	Medicago truncatula	806	92 kDa	alpha-N-acetylglucosaminidase family protein [Medicago truncatula]	211456	201441	211456	204253	195933	194579	218913	225068	239555	218913	214408	231395	0.95261	0.972467	9	9	10	1	1	1
XP_003602417.1	G7J9M6	MTR_3g093110	Medicago truncatula	193	22 kDa	60S ribosomal protein L6 [Medicago truncatula]	209996	184083	165905	184083	197296	215899	186653	185364	201441	265803	211456	263967	1.0666	1.29256	9	8	7	1	1	1
XP_003605375.1	G7JKQ6	MTR_4g030140	Medicago truncatula	922	100 kDa	dynamin-2B-like protein [Medicago truncatula]	110985	118950	105728	114105	119778	121450	107204	109457	112534	119778	117313	132902	1.0586	1.12393	15	14	11	1	1	1
XP_003609435.1	G7JFF6	MTR_4g115670	Medicago truncatula	475	55 kDa	iron(III)-zinc(II) purple acid phosphatase, putative [Medicago truncatula]	244589	251465	237901	290867	301124	280959	223513	231395	233005	234625	242900	237901	1.18938	1.03999	8	6	7	1	1	1
XP_003618816.1	G7KNL1	MTR_6g023320	Medicago truncatula	501	56 kDa	rubisco methyltransferase family protein [Medicago truncatula]	93975.7	102127	99334	95950.3	87682.4	93326.6	94629.3	95950.3	93975.7	100025	92041.7	100721	0.937458	1.02893	8	7	7	1	1	1
XP_013445983.1	B7FKB1	MTR_8g064590	Medicago truncatula	136	15 kDa	nucleic acid-binding, OB-fold-like protein [Medicago truncatula]	194579	187951	200050	190575	171756	200050	174154	174154	152664	163621	159147	163621	0.965327	0.970893	5	3	4	1	1	1
XP_013450805.1	A0A072UGE8	MTR_6g007170	Medicago truncatula	386	42 kDa	D-glycerate dehydrogenase/hydroxypyruvate reductase [Medicago truncatula]	156956	164759	148489	172951	169391	200050	162491	169391	164759	209996	174154	189259	1.15352	1.15457	8	8	6	1	1	1
XP_013461752.1	G8A2A9	MTR_3g102760	Medicago truncatula	390	44 kDa	3-oxo-delta(4,5)-steroid 5-beta-reductase-like protein [Medicago truncatula]	171756	191901	190575	163621	185364	191901	172951	158048	167059	187951	156956	162491	0.97592	1.01875	8	9	8	1	1	1
XP_013467905.1	A0A072VJI1	MTR_1g057860	Medicago truncatula	868	96 kDa	histidyl-tRNA synthetase [Medicago truncatula]	190575	190575	184083	187951	193235	201441	156956	184083	171756	182812	180295	184083	1.03077	1.06707	13	15	15	1	1	1
XP_003599052.1	G7J1T1	MTR_3g027140	Medicago truncatula	235	26 kDa	RNA-binding (RRM/RBD/RNP motif) family protein [Medicago truncatula]	450136	373306	391866	414209	425854	434802	472515	443938	447026	414209	434802	408507	1.04901	0.922286	6	4	5	1	1	1
XP_003592576.2	G7IAV6	MTR_1g108710	Medicago truncatula	271	29 kDa	ferredoxin reductase-like NAD(P) binding domain protein [Medicago truncatula]	174154	164759	158048	158048	163621	147464	138545	134757	133826	125733	124864	126607	0.944004	0.926499	8	9	8	1	1	1
XP_003593454.1	G7ILE5	MTR_2g012380 MTR_4g050760	Medicago truncatula	325	35 kDa	NADPH-dependent quinone oxidoreductase [Medicago truncatula]	375903	389159	383801	414209	450136	394591	334118	309590	322737	324982	338783	322737	1.09581	1.02075	6	5	7	1	1	1
XP_003602904.2	G7J530	MTR_3g100220	Medicago truncatula	517	57 kDa	argininosuccinate lyase [Medicago truncatula]	149522	149522	155872	146445	141457	147464	151609	156956	152664	158048	145433	152664	0.957023	0.988977	10	9	9	1	1	1
XP_003603511.1	G7JCA9	MTR_3g108460	Medicago truncatula	340	36 kDa	N-acetylglutamate kinase [Medicago truncatula]	124002	124864	132902	118129	111757	110985	74761.1	82379.6	76332	76862.9	76862.9	79573.5	0.892873	0.999257	9	8	9	1	1	1
XP_003609961.2	G7JS60	MTR_4g124790	Medicago truncatula	221	24 kDa	thioredoxin-dependent peroxidase [Medicago truncatula]	111757	129267	138545	147464	180295	195933	226633	214408	233005	402883	305328	299044	1.3797	1.49434	5	4	6	1	1	1
XP_013455196.1	A0A072UHS4	MTR_4g029500	Medicago truncatula	374	40 kDa	Zn-dependent alcohol dehydrogenase family protein [Medicago truncatula]	181549	189259	191901	189259	195933	198668	187951	182812	177813	184083	175365	182812	1.03759	0.988487	9	8	8	1	1	1
XP_013467511.1	A0A072VJD5	MTR_1g052175	Medicago truncatula	285	32 kDa	S-formylglutathione hydrolase [Medicago truncatula]	282913	299044	324982	334118	311744	334118	92041.7	114898	103552	93975.7	118129	112534	1.08054	1.04556	7	7	8	1	1	1
XP_003588718.1	B7FGY5	MTR_1g011880	Medicago truncatula	122	14 kDa	cytochrome B-c1 complex subunit 7 [Medicago truncatula]	139509	143431	128375	169391	187951	193235	193235	185364	197296	309590	260333	277091	1.33858	1.47078	6	6	6	1	1	1
XP_003597023.2	G7IKK4	MTR_2g088770	Medicago truncatula	326	36 kDa	peroxidase family protein [Medicago truncatula]	215899	234625	236257	214408	239555	205674	258535	223513	237901	205674	184083	171756	0.960475	0.779935	7	6	7	1	1	1
XP_003600439.1	G7IY76	MTR_3g061160	Medicago truncatula	1383	151 kDa	enhancer of mRNA-decapping-like protein [Medicago truncatula]	186653	186653	194579	197296	201441	201441	194579	187951	184083	194579	194579	180295	1.05686	1.00501	18	15	17	1	1	1
XP_003610879.2	G7K6J9	MTR_5g008050	Medicago truncatula	273	29 kDa	rubredoxin family protein [Medicago truncatula]	228210	237901	242900	225068	221969	228210	282913	254976	267652	260333	263967	237901	0.95238	0.946198	4	4	5	1	1	1
XP_003631060.2	G7LD87	MTR_8g106680	Medicago truncatula	871	96 kDa	plastid movement impaired protein [Medicago truncatula]	156956	155872	156956	153726	152664	144429	175365	176585	169391	165905	162491	177813	0.959631	0.970976	15	13	13	1	1	1
XP_013450023.1	A0A072U3U9	MTR_7g102980	Medicago truncatula	312	33 kDa	indole-3-glycerol phosphate lyase IGL1 [Medicago truncatula]	191901	189259	186653	180295	181549	177813	148489	148489	133826	142441	140479	143431	0.950414	0.989662	9	9	9	1	1	1
XP_013457051.1	G7ZZ90	MTR_4g088905	Medicago truncatula	491	54 kDa	monothiol glutaredoxin-S17 protein [Medicago truncatula]	149522	145433	147464	143431	142441	141457	126607	140479	118129	126607	127488	132902	0.96589	1.00462	9	7	8	1	1	1
XP_013457405.1	A0A072UQ15	MTR_4g094785	Medicago truncatula	240	26 kDa	FKBP-type peptidyl-prolyl cis-trans isomerase [Medicago truncatula]	365624	336442	391866	343512	358099	338783	425854	394591	397336	386471	422913	358099	0.951059	0.958696	4	4	4	1	1	1
XP_013469773.1	A0A072VQ81	MTR_1g103020	Medicago truncatula	472	50 kDa	3-oxoacyl-(acyl carrier) synthase II [Medicago truncatula]	163621	153726	151609	156956	150562	150562	127488	138545	132902	132902	127488	130167	0.976808	0.978997	6	5	6	1	1	1
YP_001381732.2	S4T093	-	Medicago truncatula	473	52 kDa	photosystem II CP43 chlorophyll apoprotein (chloroplast) [Medicago truncatula]	78478	104273	102837	82952.6	102127	106464	120611	130167	114898	134757	121450	127488	1.02085	1.04927	2	2	2	1	1	1
XP_003592638.2	G7ICA2	MTR_1g110430	Medicago truncatula	794	91 kDa	glutamine-tRNA ligase [Medicago truncatula]	198668	189259	185364	191901	205674	214408	184083	200050	179050	201441	189259	205674	1.06749	1.05893	13	14	18	1	1	1
XP_003593890.2	G7IP56	MTR_2g019020	Medicago truncatula	1619	181 kDa	multidrug resistance protein ABC transporter family protein [Medicago truncatula]	102127	107204	97289.7	100721	104998	100025	102837	107950	104998	106464	100025	111757	0.99714	1.00779	19	14	15	1	1	1
XP_003595922.2	G7IT80	MTR_2g063480	Medicago truncatula	2095	236 kDa	nuclear-pore anchor-like protein [Medicago truncatula]	174154	174154	167059	176585	167059	164759	172951	171756	172951	169391	171756	172951	0.986489	0.993124	19	18	18	1	1	1
XP_003595992.2	G7IJ55	MTR_2g064740	Medicago truncatula	2188	248 kDa	U5 small nuclear ribonucleoprotein 200 kDa helicase [Medicago truncatula]	97289.7	99334	84695.6	93326.6	92041.7	94629.3	87682.4	92041.7	86475.3	88906.4	85284.7	101421	0.995302	1.03536	15	21	21	1	1	1
XP_003596543.1	G7ITL8	MTR_2g081810	Medicago truncatula	203	22 kDa	quinone oxidoreductase [Medicago truncatula]	154795	151609	169391	145433	143431	145433	124002	122295	122295	125733	131072	120611	0.912783	1.02394	5	5	5	1	1	1
XP_003602092.1	G7J5I9	MTR_3g089040	Medicago truncatula	271	29 kDa	proteasome-alpha-type-5 protein [Medicago truncatula]	147464	150562	142441	149522	164759	164759	143431	156956	165905	163621	158048	172951	1.08758	1.06075	6	6	5	1	1	1
XP_003604254.1	G7JEG1	MTR_4g007140	Medicago truncatula	293	32 kDa	DS12 from 2D-PAGE of leaf protein, putative [Medicago truncatula]	370728	320508	381150	307452	275177	290867	220436	189259	184083	168221	197296	167059	0.814535	0.896928	5	6	6	1	1	1
XP_003606042.2	G7ZW80	rps4 MTR_4g051220	Medicago truncatula	201	23 kDa	30S ribosomal protein S4 [Medicago truncatula]	265803	234625	229797	211456	262144	253214	185364	190575	169391	167059	163621	200050	0.995329	0.973227	8	8	7	1	1	1
XP_003609756.2	G7JMT8	MTR_4g121900	Medicago truncatula	179	19 kDa	outer envelope pore protein [Medicago truncatula]	237901	208545	226633	215899	208545	198668	182812	180295	197296	181549	174154	197296	0.925764	0.986788	4	3	4	1	1	1
XP_003612831.1	G7KCE4	MTR_5g029550	Medicago truncatula	377	41 kDa	inactive shikimate kinase-like protein [Medicago truncatula]	165905	146445	161369	133826	138545	139509	146445	146445	141457	131984	135694	135694	0.869462	0.928687	9	8	10	1	1	1
XP_003616536.1	G7KBT8	MTR_5g081530	Medicago truncatula	150	17 kDa	17.6 kDa class I heat shock protein [Medicago truncatula]	353169	322737	305328	262144	282913	284881	124002	133826	145433	134757	129267	152664	0.845811	1.0333	8	6	5	1	1	1
XP_003618047.1	G7K0M1	MTR_5g098420	Medicago truncatula	421	45 kDa	fasciclin-like arabinogalactan protein [Medicago truncatula]	144429	154795	140479	140479	134757	138545	152664	164759	162491	151609	142441	137588	0.941048	0.899407	9	7	7	1	1	1
XP_013461064.1	A0A072V145	MTR_3g078637	Medicago truncatula	396	44 kDa	glycine cleavage T-protein aminomethyltransferase [Medicago truncatula]	90774.5	95287.5	86475.3	90147.5	93975.7	95950.3	118129	123145	140479	134757	123145	145433	1.02765	1.05653	8	8	6	1	1	1
XP_013464428.1	A0A072VAN8	MTR_2g072190	Medicago truncatula	285	31 kDa	hydroxyacylglutathione hydrolase [Medicago truncatula]	184083	171756	180295	170569	168221	154795	193235	179050	194579	176585	177813	184083	0.920638	0.949929	9	9	9	1	1	1
XP_013465635.1	A0A072VDJ3	MTR_2g105480	Medicago truncatula	418	48 kDa	ribulose bisphosphate carboxylase/oxygenase activase [Medicago truncatula]	131984	122295	136638	119778	119778	117313	125733	121450	118950	115698	114105	110218	0.912902	0.928681	11	10	11	1	1	1
XP_013467477.1	A0A072VHL0	MTR_1g051820	Medicago truncatula	437	51 kDa	eukaryotic translation initiation factor 3E [Medicago truncatula]	93975.7	104273	93326.6	100721	98647.9	97966.4	100025	96617.7	100025	99334	90147.5	93326.6	1.01976	0.953283	12	13	10	1	1	1
XP_013467601.1	A0A072VJM3	MTR_1g053160	Medicago truncatula	514	56 kDa	NADPH-dependent thioredoxin reductase [Medicago truncatula]	158048	158048	164759	159147	155872	154795	164759	161369	160254	161369	159147	156956	0.977039	0.98168	9	10	6	1	1	1
XP_013457591.1	I3SI55	MTR_4g099340	Medicago truncatula	258	29 kDa	light harvesting-like protein [Medicago truncatula]	316095	324982	296979	267652	313912	260333	233005	242900	263967	242900	228210	253214	0.897492	0.978985	5	2	5	1	1	1
XP_003599916.1	G7IZY5	MTR_3g048920	Medicago truncatula	518	57 kDa	citrate synthase 3, peroxisomal protein [Medicago truncatula]	176585	186653	194579	193235	215899	231395	148489	152664	145433	185364	152664	170569	1.14828	1.13885	12	11	13	1	1	1
XP_003600862.1	B7FK44	MTR_3g070190	Medicago truncatula	288	32 kDa	eukaryotic translation initiation factor 3 subunit F [Medicago truncatula]	365624	360590	381150	348307	348307	324982	294927	277091	284881	284881	284881	284881	0.922548	0.997367	9	9	8	1	1	1
XP_003602042.2	G7J4Y0	MTR_3g088150	Medicago truncatula	490	53 kDa	NAD-dependent aldehyde dehydrogenase family protein [Medicago truncatula]	185364	179050	198668	180295	169391	180295	244589	248003	248003	273276	256749	260333	0.941216	1.06719	10	9	9	1	1	1
XP_003606943.1	G7JHD0	MTR_4g070430	Medicago truncatula	528	58 kDa	glucose-1-phosphate adenylyltransferase family protein [Medicago truncatula]	128375	128375	124864	137588	153726	143431	141457	136638	143431	153726	158048	158048	1.13923	1.11457	10	10	13	1	1	1
XP_003607817.1	G7JHJ7	MTR_4g083230	Medicago truncatula	293	32 kDa	transcription factor Pur-alpha-like protein [Medicago truncatula]	233005	226633	241222	221969	220436	218913	233005	220436	225068	212927	223513	211456	0.943582	0.954883	9	8	9	1	1	1
XP_003624162.1	Q2HW07	MTR_7g079900 MtrDRAFT_AC148289g20v2	Medicago truncatula	214	23 kDa	photosystem I reaction center subunit XI [Medicago truncatula]	217401	258535	239555	202842	215899	201441	236257	223513	228210	217401	217401	202842	0.866793	0.926836	5	4	5	1	1	1
XP_003626450.1	G7L1X0	MTR_7g115080	Medicago truncatula	411	46 kDa	GDP-D-mannose-3,5-epimerase [Medicago truncatula]	242900	239555	251465	249728	284881	267652	248003	233005	241222	244589	246290	234625	1.09312	1.00453	8	6	8	1	1	1
XP_003629017.2	G7L7U1	MTR_8g072250	Medicago truncatula	978	107 kDa	AP-4 complex subunit epsilon [Medicago truncatula]	208545	204253	201441	208545	209996	209996	190575	191901	193235	190575	197296	200050	1.02328	1.02121	14	15	15	1	1	1
XP_013450442.1	B7FGJ8	MTR_7g111900	Medicago truncatula	170	19 kDa	plant/F25P12-18 protein [Medicago truncatula]	202842	184083	177813	187951	198668	201441	267652	251465	228210	286863	249728	275177	1.0413	1.08623	6	6	6	1	1	1
XP_013456370.1	A0A072UM09	MTR_4g069090	Medicago truncatula	757	83 kDa	phospholipase A-2-activating protein [Medicago truncatula]	124002	129267	132902	121450	126607	133826	155872	144429	144429	164759	149522	150562	0.988897	1.04523	14	15	15	1	1	1
XP_013462300.1	A0A072VDW0	MTR_3g115640	Medicago truncatula	1180	129 kDa	calcium-binding EF hand protein [Medicago truncatula]	212927	195933	190575	198668	195933	184083	177813	181549	191901	168221	176585	191901	0.965383	0.973595	13	14	13	1	1	1
XP_003590793.2	G7I3Z0	MTR_1g075320	Medicago truncatula	469	51 kDa	N-carbamyl-L-amino acid amidohydrolase [Medicago truncatula]	197296	198668	187951	194579	193235	185364	239555	233005	231395	236257	218913	228210	0.981613	0.970772	10	11	10	1	1	1
XP_003613550.1	G7K9N7	MTR_5g037960	Medicago truncatula	433	47 kDa	hypothetical protein MTR_5g037960 [Medicago truncatula]	187951	176585	202842	185364	190575	187951	200050	185364	176585	194579	189259	184083	0.993852	1.01054	8	7	7	1	1	1
XP_013446658.1	A0A072U4C4	MTR_8g087425	Medicago truncatula	224	26 kDa	glutathione S-transferase [Medicago truncatula]	102837	107204	128375	122295	122295	148489	305328	290867	311744	343512	343512	316095	1.16153	1.10483	6	5	5	1	1	1
XP_013466257.1	A0A072VFS9	MTR_1g026890	Medicago truncatula	482	54 kDa	RNA recognition motif protein [Medicago truncatula]	241222	236257	269514	229797	233005	248003	186653	179050	182812	184083	175365	181549	0.951555	0.986295	9	7	8	1	1	1
XP_003595887.1	G7IT45	MTR_2g062930	Medicago truncatula	119	13 kDa	photosystem II reaction center protein H [Medicago truncatula]	405685	383801	358099	296979	360590	292890	355626	365624	375903	343512	358099	350730	0.828225	0.959157	2	2	2	1	1	1
XP_003593734.1	G7IKA3	MTR_2g015560	Medicago truncatula	582	63 kDa	pyruvate decarboxylase [Medicago truncatula]	141457	159147	149522	140479	141457	146445	106464	108701	102837	116502	107204	118950	0.951692	1.07753	8	9	9	1	1	1
XP_003599710.2	I3S5L6	MTR_3g043750	Medicago truncatula	98	11 kDa	cysteine protease inhibitor cystatin [Medicago truncatula]	381150	338783	370728	345901	355626	348307	345901	334118	324982	299044	301124	292890	0.962567	0.888615	4	5	4	1	1	1
XP_003601525.1	G7JI82	MTR_3g082660	Medicago truncatula	727	79 kDa	bacterial long-chain fatty acid CoA synthetase [Medicago truncatula]	126607	128375	115698	126607	127488	132902	130167	149522	135694	142441	141457	158048	1.04402	1.06395	9	13	11	1	1	1
XP_003604095.2	G7J9A2	MTR_3g118430	Medicago truncatula	393	44 kDa	NAD-dependent epimerase/dehydratase family protein [Medicago truncatula]	218913	239555	258535	242900	253214	248003	284881	263967	277091	253214	265803	246290	1.03782	0.926591	8	8	8	1	1	1
XP_003604496.1	G7JJF7	MTR_4g013100	Medicago truncatula	314	34 kDa	D-glycerate dehydrogenase/hydroxypyruvate reductase [Medicago truncatula]	193235	187951	193235	191901	195933	197296	197296	191901	195933	197296	190575	198668	1.01864	1.00241	8	7	7	1	1	1
XP_013450761.1	A0A072U4W5	MTR_6g004810	Medicago truncatula	383	40 kDa	RNA-binding (RRM/RBD/RNP motif) family protein [Medicago truncatula]	211456	244589	226633	299044	292890	301124	223513	212927	220436	229797	234625	225068	1.30817	1.04965	8	8	8	1	1	1
XP_013455909.1	A0A072UVR7	MTR_4g056520	Medicago truncatula	458	51 kDa	retinoid-inducible serine carboxypeptidase [Medicago truncatula]	152664	155872	162491	154795	149522	149522	160254	152664	155872	153726	153726	150562	0.963511	0.977014	6	6	6	1	1	1
XP_013464887.1	A0A072VAY5	MTR_2g084610	Medicago truncatula	1026	114 kDa	adaptor protein complex AP-2, alpha subunit [Medicago truncatula]	185364	184083	187951	186653	180295	185364	189259	198668	189259	194579	191901	195933	0.990874	1.00906	16	19	20	1	1	1
XP_013470121.1	A0A072VQ58	MTR_1g109200	Medicago truncatula	391	43 kDa	fructose-bisphosphate aldolase [Medicago truncatula]	400100	360590	381150	405685	368167	370728	258535	271388	271388	275177	284881	271388	1.0024	1.03761	7	9	7	1	1	1
XP_003609973.1	G7JS72	MTR_4g124920	Medicago truncatula	104	12 kDa	stress responsive A/B barrel domain protein [Medicago truncatula]	160254	137588	128375	144429	149522	124002	186653	184083	215899	175365	181549	205674	0.98061	0.959007	3	3	2	1	1	1
XP_003598139.1	G7IVB7	MTR_3g007700	Medicago truncatula	182	21 kDa	50S ribosomal protein L5P [Medicago truncatula]	419991	244589	269514	251465	288858	331810	244589	290867	200050	234625	218913	282913	0.933668	1.00129	5	4	5	1	1	1
XP_003602942.2	G7J568	MTR_3g100630	Medicago truncatula	182	20 kDa	divalent cation tolerance protein, CutA1 family protein [Medicago truncatula]	263967	237901	239555	226633	226633	220436	204253	193235	211456	200050	186653	194579	0.908661	0.954573	6	5	6	1	1	1
XP_003607241.2	G7JNJ7	MTR_4g074950	Medicago truncatula	334	36 kDa	enoyl-acyl-carrier reductase [Medicago truncatula]	280959	284881	301124	273276	228210	267652	221969	244589	228210	198668	226633	223513	0.887162	0.933858	6	6	5	1	1	1
XP_003626323.2	G7KZP8	MTR_7g113880	Medicago truncatula	545	61 kDa	homoglutathione synthetase [Medicago truncatula]	246290	248003	253214	265803	280959	271388	193235	182812	195933	200050	191901	200050	1.0945	1.035	10	11	13	1	1	1
XP_013444261.1	A0A072TN68	MTR_8g015660	Medicago truncatula	554	62 kDa	ubiquitin carboxyl-terminal hydrolase [Medicago truncatula]	181549	182812	185364	190575	194579	198668	189259	197296	194579	211456	207105	204253	1.06203	1.07172	9	10	9	1	1	1
XP_013446739.1	I3T2S0	MTR_8g089790	Medicago truncatula	119	12 kDa	60S acidic ribosomal protein [Medicago truncatula]	174154	155872	189259	167059	174154	182812	215899	207105	185364	218913	214408	180295	1.00913	1.00863	2	3	3	1	1	1
XP_003595318.2	G7IGG7	MTR_2g042450	Medicago truncatula	372	39 kDa	methylthioribose-1-phosphate isomerase [Medicago truncatula]	228210	233005	233005	226633	233005	233005	212927	202842	207105	195933	207105	197296	0.997729	0.963811	8	9	10	1	1	1
XP_003606838.2	G7JEX7	MTR_4g068280	Medicago truncatula	218	24 kDa	trigger factor-like protein, putative [Medicago truncatula]	318294	282913	322737	269514	254976	265803	208545	215899	204253	181549	198668	189259	0.855347	0.905802	6	5	6	1	1	1
XP_003607601.1	G7JCM9	MTR_4g080100	Medicago truncatula	442	50 kDa	phospholipase A1 [Medicago truncatula]	223513	221969	229797	200050	231395	204253	244589	249728	237901	228210	218913	223513	0.941386	0.915897	9	9	9	1	1	1
XP_003609695.2	G7JLJ7	MTR_4g120130	Medicago truncatula	723	79 kDa	glyoxysomal fatty acid beta-oxidation MFP-A protein [Medicago truncatula]	108701	113317	96617.7	107950	109457	117313	141457	151609	147464	215899	169391	209996	1.05048	1.3513	13	12	13	1	1	1
XP_003611267.1	G7KG97	MTR_5g012110	Medicago truncatula	262	28 kDa	thylakoid lumenal protein [Medicago truncatula]	169391	162491	177813	146445	148489	150562	152664	137588	145433	130167	139509	124864	0.874045	0.90556	6	6	6	1	1	1
XP_003623704.1	A2Q3W4	MTR_7g074710 MtrDRAFT_AC155890g9v2	Medicago truncatula	326	36 kDa	dihydroflavonol 4-reductase-like protein [Medicago truncatula]	373306	363098	397336	434802	447026	459594	309590	307452	309590	348307	386471	353169	1.18318	1.17409	7	7	9	1	1	1
XP_013453188.1	A0A072UCM8	MTR_6g088795	Medicago truncatula	496	54 kDa	hexokinase [Medicago truncatula]	130167	130167	126607	127488	127488	132902	111757	129267	118950	130167	121450	128375	1.00242	1.05561	10	10	12	1	1	1
XP_013454917.1	A0A072USV6	MTR_4g019610	Medicago truncatula	233	26 kDa	elongation factor 1-beta [Medicago truncatula]	194579	181549	169391	193235	169391	170569	479111	462791	496007	443938	456419	453266	0.977409	0.941384	4	4	4	1	1	1
XP_013456359.1	A0A072UX22	MTR_4g068970	Medicago truncatula	641	68 kDa	NAD-dependent epimerase/dehydratase family protein [Medicago truncatula]	174154	179050	187951	177813	171756	170569	176585	175365	164759	163621	161369	162491	0.961164	0.943434	8	7	7	1	1	1
XP_013458944.1	A0A072UUF6	MTR_3g012440	Medicago truncatula	343	38 kDa	CXE carboxylesterase [Medicago truncatula]	126607	107950	114105	129267	114898	131072	146445	147464	135694	174154	187951	189259	1.07622	1.28343	10	9	9	1	1	1
XP_013457378.1	A0A072UNN4	MTR_4g094708	Medicago truncatula	3758	415 kDa	E3 ubiquitin-protein ligase UPL1-like protein [Medicago truncatula]	185364	189259	186653	162491	181549	194579	170569	184083	149522	165905	172951	181549	0.959635	1.03219	6	5	5	1	1	1
XP_003599087.2	G7IWH9	MTR_3g027610	Medicago truncatula	1448	157 kDa	eukaryotic translation initiation factor 3 subunit, putative [Medicago truncatula]	143431	129267	131984	136638	133826	135694	142441	150562	135694	147464	143431	159147	1.00365	1.04979	13	14	13	1	1	1
XP_003601737.1	G7JBD3	MTR_3g084860	Medicago truncatula	399	45 kDa	S1 RNA-binding domain protein [Medicago truncatula]	190575	181549	205674	190575	167059	187951	228210	231395	205674	228210	244589	214408	0.94425	1.03296	8	7	7	1	1	1
XP_003617132.2	G7K7P5	MTR_5g088220	Medicago truncatula	497	53 kDa	RNA recognition motif [Medicago truncatula]	301124	286863	320508	267652	288858	296979	241222	226633	225068	231395	229797	234625	0.939454	1.00418	6	7	6	1	1	1
XP_003624868.1	G7L4S2	MTR_7g088490	Medicago truncatula	204	23 kDa	proteasome beta type-3 subunit [Medicago truncatula]	142441	141457	137588	145433	144429	154795	128375	143431	136638	144429	141457	149522	1.05498	1.06602	4	4	4	1	1	1
XP_003626943.1	G7LF61	MTR_8g012340	Medicago truncatula	575	64 kDa	peptidyl-prolyl cis-trans isomerase FKBP62-like protein [Medicago truncatula]	265803	273276	273276	251465	263967	280959	290867	262144	254976	296979	277091	275177	0.980348	1.05107	10	9	10	1	1	1
XP_013446993.1	A0A072U593	MTR_8g096820	Medicago truncatula	253	28 kDa	gamma carbonic anhydrase-like protein [Medicago truncatula]	353169	305328	353169	327242	311744	311744	305328	316095	307452	313912	331810	290867	0.939766	1.00831	6	4	5	1	1	1
XP_013450965.1	A0A072UGT3	MTR_6g011870	Medicago truncatula	265	28 kDa	light-harvesting complex I chlorophyll A/B-binding protein [Medicago truncatula]	263967	244589	307452	248003	234625	231395	249728	267652	256749	236257	221969	221969	0.875021	0.878659	5	4	5	1	1	1
XP_013458264.1	A0A072V2G4	MTR_4g120220	Medicago truncatula	520	57 kDa	2-oxoacid dehydrogenase acyltransferase family protein [Medicago truncatula]	228210	220436	215899	218913	233005	215899	218913	215899	228210	215899	218913	211456	1.00492	0.974732	8	11	11	1	1	1
XP_013449805.1	A0A072U3W7	MTR_7g095750	Medicago truncatula	651	72 kDa	peptidyl-prolyl cis-trans isomerase [Medicago truncatula]	136638	121450	133826	118129	102837	131072	179050	189259	156956	154795	187951	164759	0.898253	0.966191	4	2	3	1	1	1
XP_003592323.2	G7IC05	MTR_1g101620	Medicago truncatula	1053	121 kDa	valyl-tRNA synthetase/valine-tRNA ligase [Medicago truncatula]	154795	158048	143431	160254	162491	152664	142441	155872	142441	162491	144429	174154	1.04194	1.09148	15	13	12	1	1	1
XP_003598002.1	G7IYC1	MTR_3g005170	Medicago truncatula	326	36 kDa	cinnamyl-alcohol dehydrogenase-like protein [Medicago truncatula]	205674	226633	241222	242900	246290	242900	225068	217401	236257	254976	241222	237901	1.08695	1.08158	6	6	6	1	1	1
XP_003601820.1	G7JC28	MTR_3g085740	Medicago truncatula	320	33 kDa	3-ketoacyl-(acyl-carrier) reductase [Medicago truncatula]	309590	294927	299044	296979	316095	305328	242900	246290	239555	241222	249728	237901	1.01642	1.00014	9	7	8	1	1	1
XP_003602892.1	G7J4K7	MTR_3g100100	Medicago truncatula	223	25 kDa	TPR domain protein [Medicago truncatula]	82379.6	87682.4	84110.6	85284.7	85877.9	87076.8	70728.3	72716.7	65536	75281.1	69272.7	72716.7	1.016	1.03967	6	6	8	1	1	1
XP_003606887.1	G7JG44	MTR_4g069850	Medicago truncatula	206	23 kDa	RAB GTPase-like protein A1D [Medicago truncatula]	87076.8	105728	96617.7	97966.4	98647.9	100721	97289.7	104273	104273	106464	96617.7	110218	1.02734	1.02441	7	8	7	1	1	1
XP_003610858.2	G7K6H8	MTR_5g007790	Medicago truncatula	1078	124 kDa	chromosome region maintenance protein 1/exportin [Medicago truncatula]	77397.5	77397.5	76332	77397.5	69754.6	70728.3	77935.9	76332	77397.5	77935.9	69754.6	75281.1	0.942687	0.962472	12	11	12	1	1	1
XP_003626477.2	G7L2X1	MTR_7g116340	Medicago truncatula	172	19 kDa	peptidyl-prolyl cis-trans isomerase [Medicago truncatula]	237901	286863	254976	320508	386471	348307	160254	191901	198668	202842	215899	202842	1.35338	1.12847	5	3	4	1	1	1
XP_013452348.1	A0A072UAF1	MTR_6g053290	Medicago truncatula	357	40 kDa	suppressor of G2 allele of SKP1 protein [Medicago truncatula]	290867	267652	288858	269514	267652	271388	265803	242900	242900	280959	273276	273276	0.954185	1.101	8	7	7	1	1	1
XP_013464482.1	A0A072V9N2	MTR_2g072890	Medicago truncatula	359	41 kDa	2OG-Fe(II) oxygenase family oxidoreductase [Medicago truncatula]	97289.7	110218	103552	93975.7	102837	118950	111757	124864	131984	118129	112534	131984	1.01512	0.983836	10	9	9	1	1	1
XP_003592097.1	G7IBZ4	MTR_1g098660	Medicago truncatula	169	19 kDa	thioredoxin [Medicago truncatula]	394591	360590	391866	307452	331810	341139	355626	338783	355626	329519	365624	313912	0.854717	0.960973	4	5	5	1	1	1
XP_003597804.1	G7IME0	MTR_2g102510	Medicago truncatula	430	48 kDa	D-glycerate 3-kinase [Medicago truncatula]	147464	145433	152664	138545	143431	133826	256749	221969	239555	229797	209996	209996	0.933212	0.904653	5	6	7	1	1	1
XP_003599124.1	G7IWL6	MTR_3g028150	Medicago truncatula	242	26 kDa	thylakoid lumenal 19 kDa protein [Medicago truncatula]	234625	204253	244589	198668	194579	200050	217401	208545	228210	185364	202842	189259	0.868069	0.882764	9	7	5	1	1	1
XP_003605169.2	G7JFU5	MTR_4g024960	Medicago truncatula	338	37 kDa	arginase family protein [Medicago truncatula]	184083	185364	208545	186653	180295	186653	177813	165905	153726	174154	156956	163621	0.9578	0.994546	8	7	7	1	1	1
XP_003607607.1	G7JCN5	MTR_4g080160	Medicago truncatula	861	98 kDa	trehalose-6-phosphate synthase domain protein [Medicago truncatula]	131984	125733	124864	127488	126607	127488	131072	135694	124864	126607	124864	135694	0.997392	0.988599	15	16	13	1	1	1
XP_003609880.1	G7JR10	MTR_4g123980	Medicago truncatula	624	71 kDa	cytosolic purine 5-nucleotidase [Medicago truncatula]	115698	118950	119778	111757	109457	112534	107204	108701	107204	108701	100721	106464	0.941656	0.977642	12	9	12	1	1	1
XP_003619578.1	G7KMU7	MTR_6g059730	Medicago truncatula	216	23 kDa	Kunitz type trypsin inhibitor / Alpha-fucosidase [Medicago truncatula]	128375	143431	143431	135694	122295	120611	95950.3	108701	111757	107950	113317	104998	0.911767	1.03115	4	3	3	1	1	1
XP_003629488.1	D6Q1T5	GGPPS MTR_8g078070	Medicago truncatula	372	40 kDa	geranylgeranyl pyrophosphate synthase [Medicago truncatula]	171756	156956	167059	141457	152664	145433	136638	146445	140479	141457	138545	132902	0.886607	0.974835	8	8	9	1	1	1
XP_013450376.1	A0A072U3V6	MTR_7g108905	Medicago truncatula	557	61 kDa	pectinesterase/pectinesterase inhibitor [Medicago truncatula]	225068	249728	251465	260333	262144	258535	256749	228210	260333	251465	248003	248003	1.07539	1.00293	9	8	9	1	1	1
XP_013461321.1	A0A072V120	MTR_3g088650	Medicago truncatula	600	66 kDa	UTP-glucose-1-phosphate uridylyltransferase [Medicago truncatula]	150562	150562	150562	144429	163621	149522	170569	175365	190575	198668	175365	181549	1.01303	1.03555	12	9	11	1	1	1
XP_013465064.1	A0A072VAN9	MTR_2g090200	Medicago truncatula	170	19 kDa	photosystem II Pbs27 protein [Medicago truncatula]	209996	251465	279018	338783	307452	329519	386471	355626	355626	405685	378517	375903	1.31773	1.05683	4	4	4	1	1	1
XP_013451381.1	A0A072U7U1	MTR_6g022630	Medicago truncatula	323	35 kDa	glyceraldehyde-3-phosphate dehydrogenase [Medicago truncatula]	190575	211456	194579	218913	229797	280959	190575	193235	125733	205674	194579	167059	1.22302	1.11338	3	3	2	1	1	1
XP_003605978.2	G7JES0	MTR_4g050400	Medicago truncatula	155	16 kDa	leguminosin group578 secreted peptide [Medicago truncatula]	124864	119778	141457	127488	124864	124864	124002	124002	123145	122295	121450	121450	0.976995	0.983957	2	1	1	1	0.97	0.97
XP_003591147.2	A0A072VM46	MTR_1g083340	Medicago truncatula	158	18 kDa	translationally-controlled tumor-like protein [Medicago truncatula]	828418	857632	1.0199e+06	800199	857632	857632	691802	691802	696614	682278	691802	645474	0.929604	0.970838	6	6	5	1	1	1
XP_003610300.1	G7JFL4	MTR_4g130680	Medicago truncatula	373	41 kDa	ATP phosphoribosyltransferase catalytic subunit [Medicago truncatula]	209996	220436	214408	217401	215899	214408	201441	211456	207105	218913	204253	217401	1.00445	1.03317	11	10	10	1	1	1
XP_003617849.2	G7KEI7	MTR_5g096150	Medicago truncatula	319	36 kDa	red chlorophyll catabolite reductase, putative [Medicago truncatula]	177813	185364	207105	164759	174154	172951	187951	171756	180295	174154	169391	158048	0.897563	0.928871	8	6	7	1	1	1
XP_003623888.1	G7L3I6	MTR_7g076680	Medicago truncatula	351	38 kDa	methylenetetrahydrofolate dehydrogenase [Medicago truncatula]	142441	146445	139509	150562	151609	144429	120611	126607	114105	118129	122295	112534	1.0425	0.976847	8	8	8	1	1	1
XP_003624422.2	G7KW40	MTR_7g083030	Medicago truncatula	428	49 kDa	phenylalanyl-tRNA synthetase [Medicago truncatula]	156956	153726	170569	145433	152664	158048	160254	159147	149522	152664	149522	153726	0.947832	0.972253	11	11	9	1	1	1
XP_003626245.1	A2Q324	MTR_7g113050 MtrDRAFT_AC154391g9v2	Medicago truncatula	319	36 kDa	epoxide hydrolase [Medicago truncatula]	152664	151609	103552	133826	145433	117313	221969	194579	217401	218913	185364	220436	0.972406	0.98543	8	7	7	1	1	1
XP_003631148.1	G7LE92	MTR_8g107670	Medicago truncatula	388	42 kDa	1-aminocyclopropane-1-carboxylate deaminase, putative [Medicago truncatula]	151609	152664	162491	154795	153726	159147	179050	185364	181549	170569	176585	175365	1.00194	0.95706	10	9	10	1	1	1
XP_013464237.1	G8A093	MTR_2g067080	Medicago truncatula	381	42 kDa	thiosulfate/3-mercaptopyruvate sulfurtransferase [Medicago truncatula]	239555	234625	237901	221969	223513	223513	176585	184083	184083	176585	176585	174154	0.939493	0.968006	7	6	6	1	1	1
XP_003630279.1	G7LE33	MTR_8g093770	Medicago truncatula	143	15 kDa	ribosomal protein L7Ae/L30e/S12e/Gadd45 family protein [Medicago truncatula]	279018	248003	316095	249728	256749	275177	241222	253214	226633	237901	241222	246290	0.927101	1.00602	3	4	2	1	1	1
XP_003589805.2	G7ICK3	MTR_1g039490	Medicago truncatula	328	37 kDa	transmembrane protein, putative [Medicago truncatula]	123145	122295	124864	123145	119778	128375	102837	104998	97289.7	106464	101421	105728	1.00268	1.02782	6	6	6	1	1	1
XP_003592766.1	B7FJK3	MTR_1g115870	Medicago truncatula	224	24 kDa	chalcone-flavanone isomerase family protein [Medicago truncatula]	215899	180295	204253	190575	182812	189259	249728	234625	220436	244589	237901	214408	0.937043	0.988802	6	6	7	1	1	1
XP_003596914.2	G7IRG3	MTR_2g087640	Medicago truncatula	326	36 kDa	eukaryotic translation initiation factor 3 subunit I [Medicago truncatula]	237901	267652	251465	322737	343512	350730	284881	279018	294927	360590	336442	348307	1.3434	1.21717	9	9	10	1	1	1
XP_003602364.1	G7J8Y2	MTR_3g092580	Medicago truncatula	380	42 kDa	pre-mRNA-splicing factor SF2-like protein [Medicago truncatula]	309590	305328	322737	280959	273276	277091	253214	244589	241222	237901	242900	236257	0.886601	0.970275	5	5	5	1	1	1
XP_003603307.1	G7J9V8	MTR_3g106160	Medicago truncatula	980	110 kDa	chaperone ClpB, putative [Medicago truncatula]	111757	110218	104998	114898	112534	110985	106464	107950	107950	106464	104273	108701	1.035	0.990922	12	15	13	1	1	1
XP_003606829.2	G7JEW8	MTR_4g068190	Medicago truncatula	229	25 kDa	FKBP-type peptidyl-prolyl cis-trans isomerase [Medicago truncatula]	221969	211456	271388	171756	186653	189259	182812	170569	170569	159147	156956	155872	0.777039	0.9008	6	5	5	1	1	1
XP_003612579.1	G7K6R7	MTR_5g026610	Medicago truncatula	1058	118 kDa	neutral alpha-glucosidase [Medicago truncatula]	138545	140479	143431	142441	136638	142441	147464	152664	149522	152664	137588	144429	0.997782	0.966711	16	11	9	1	1	1
XP_003624192.1	G7KRK1	MTR_7g080250	Medicago truncatula	182	20 kDa	thioredoxin [Medicago truncatula]	284881	284881	343512	262144	265803	262144	214408	207105	200050	181549	207105	186653	0.86512	0.925581	4	4	4	1	1	1
XP_013445304.1	A0A072U0M2	MTR_8g447080	Medicago truncatula	412	45 kDa	ICE-like protease (caspase) p20 domain protein [Medicago truncatula]	194579	185364	241222	212927	180295	229797	208545	201441	154795	202842	190575	169391	1.00298	0.996507	7	7	5	1	1	1
XP_013447167.1	A0A072TUJ3	MTR_8g099275	Medicago truncatula	1223	142 kDa	COP1-interactive protein, putative [Medicago truncatula]	262144	253214	258535	239555	236257	234625	262144	263967	254976	229797	244589	233005	0.918005	0.905649	11	12	12	1	1	1
XP_013460172.1	I3SG71	MTR_3g462990	Medicago truncatula	95	10 kDa	thylakoid soluble phosphoprotein TSP9 protein [Medicago truncatula]	221969	231395	239555	233005	233005	249728	353169	313912	338783	307452	320508	290867	1.03293	0.91347	6	6	5	1	1	1
XP_013468318.1	A0A072VWD9	MTR_1g068740	Medicago truncatula	216	24 kDa	RAB GTPase-like protein A5B [Medicago truncatula]	92681.9	85284.7	99334	94629.3	88292.3	94629.3	88906.4	93326.6	88292.3	98647.9	93326.6	98647.9	1.0009	1.07429	7	5	6	1	1	1
XP_003622019.1	G7L017	MTR_7g026230	Medicago truncatula	377	42 kDa	actin-97 [Medicago truncatula]	253214	253214	265803	254976	256749	244589	246290	248003	246290	241222	241222	241222	0.979387	0.977155	3	3	3	1	1	1
XP_003588711.2	G7I6D7	MTR_1g011800	Medicago truncatula	376	41 kDa	plant/F18G18-200 protein [Medicago truncatula]	279018	284881	309590	265803	282913	263967	251465	237901	212927	237901	217401	204253	0.930388	0.939145	4	5	3	1	1	1
XP_003606328.2	B7FHQ5	MTR_4g057240	Medicago truncatula	206	21 kDa	superoxide dismutase [Cu-Zn] protein [Medicago truncatula]	242900	217401	251465	223513	176585	193235	187951	190575	187951	174154	190575	187951	0.833607	0.975643	3	3	2	1	1	1
XP_013448132.1	A0A072TXD2	MTR_7g033765	Medicago truncatula	579	63 kDa	F0F1-type ATP synthase, beta subunit [Medicago truncatula]	11268.4	21027.6	27746.2	13777.2	20738.2	23010.4	67847.1	130167	184083	63303.6	126607	62000.8	0.958089	0.659287	2	2	2	1	1	1
XP_003597751.1	G7II21	MTR_2g101880	Medicago truncatula	520	59 kDa	protein disulfide isomerase-like protein [Medicago truncatula]	189259	189259	181549	185364	185364	180295	187951	184083	185364	179050	185364	186653	0.983852	0.98864	12	10	11	1	1	1
XP_003601656.2	G7JA79	MTR_3g084030	Medicago truncatula	1378	151 kDa	rhodanese/cell cycle control phosphatase superfamily protein [Medicago truncatula]	149522	147464	148489	144429	135694	137588	134757	133826	128375	131072	127488	133826	0.937676	0.988483	10	10	11	1	1	1
XP_003601724.1	G7JBC0	MTR_3g084740	Medicago truncatula	771	85 kDa	protein transporter Sec23-like protein [Medicago truncatula]	176585	165905	187951	172951	182812	186653	177813	200050	174154	200050	202842	182812	1.02257	1.06103	11	10	9	1	1	1
XP_003606745.2	G7JCI1	MTR_4g065150	Medicago truncatula	847	95 kDa	DUF1680 domain protein [Medicago truncatula]	109457	110985	108701	112534	105728	107204	136638	127488	130167	129267	117313	114105	0.988832	0.914765	9	9	10	1	1	1
XP_003624176.1	B7FGQ6	MTR_7g080040	Medicago truncatula	166	18 kDa	regulator of ribonuclease activity protein A [Medicago truncatula]	251465	239555	267652	233005	253214	244589	248003	239555	239555	241222	241222	239555	0.963272	0.992965	6	7	5	1	1	1
XP_013445067.1	B5BLW2	ccd1 MTR_8g037315	Medicago truncatula	540	61 kDa	carotenoid cleavage dioxygenase [Medicago truncatula]	239555	244589	228210	244589	253214	253214	214408	207105	205674	229797	209996	231395	1.05428	1.07016	12	12	10	1	1	1
XP_013446049.1	A0A072TS91	MTR_8g066975	Medicago truncatula	297	31 kDa	carnitine/acylcarnitine carrier-like protein [Medicago truncatula]	101421	104998	105728	133826	134757	131072	189259	174154	186653	177813	195933	172951	1.28034	0.993875	8	8	8	1	1	1
XP_013450475.1	A0A072U5U0	MTR_7g112615	Medicago truncatula	319	36 kDa	epoxide hydrolase [Medicago truncatula]	100721	99334	84695.6	90147.5	91405.9	90774.5	97289.7	119778	109457	108701	95950.3	120611	0.956375	0.996134	7	9	8	1	1	1
XP_013451031.1	A0A072U6R5	MTR_6g015395	Medicago truncatula	410	46 kDa	eukaryotic translation initiation factor 3 subunit M [Medicago truncatula]	79573.5	90147.5	94629.3	81810.6	83529.6	85877.9	126607	125733	118950	143431	116502	114105	0.950323	1.0074	9	12	10	1	1	1
XP_013470035.1	A0A072VRK6	MTR_1g107285	Medicago truncatula	475	53 kDa	limonoid UDP-glucosyltransferase-like protein [Medicago truncatula]	88292.3	94629.3	98647.9	81810.6	92041.7	99334	202842	195933	200050	221969	190575	198668	0.970227	1.02069	7	8	8	1	1	1
XP_013470287.1	A0A072W240	MTR_1g112230	Medicago truncatula	418	46 kDa	mevalonate diphosphate decarboxylase [Medicago truncatula]	282913	271388	284881	292890	286863	284881	348307	338783	341139	338783	334118	331810	1.03033	0.977129	12	10	11	1	1	1
XP_003591217.2	G7I9H7	MTR_1g084020	Medicago truncatula	977	109 kDa	Lon-related ATP-dependent protease, putative [Medicago truncatula]	191901	198668	185364	172951	201441	191901	190575	180295	185364	197296	179050	185364	0.983262	1.00984	9	12	14	1	1	1
XP_003598026.1	B7FMD4	MTR_3g005430 MTR_3g005450 MTR_4g021290	Medicago truncatula	197	23 kDa	40S ribosomal S9-like protein [Medicago truncatula]	434802	313912	391866	305328	345901	355626	355626	466010	350730	280959	334118	358099	0.882757	0.830097	9	7	6	1	1	1
XP_003603139.1	G7J7L9	MTR_3g104280	Medicago truncatula	605	63 kDa	RNA-binding KH domain protein [Medicago truncatula]	209996	202842	215899	189259	205674	207105	204253	190575	198668	200050	186653	197296	0.957534	0.983997	7	6	6	1	1	1
XP_003610117.1	G7JVF5	MTR_4g128090	Medicago truncatula	301	34 kDa	haloacid dehalogenase-like hydrolase [Medicago truncatula]	135694	131984	148489	136638	132902	148489	145433	146445	130167	147464	143431	137588	1.00447	1.01525	8	9	8	1	1	1
XP_003610489.2	G7JKF9	MTR_4g132780	Medicago truncatula	769	85 kDa	heat shock protein 70 (HSP70)-interacting protein, putative [Medicago truncatula]	129267	136638	138545	131984	135694	137588	146445	131072	129267	149522	121450	135694	1.00202	0.999709	12	7	9	1	1	1
XP_003624060.1	G7L6M1	MTR_7g078800	Medicago truncatula	268	29 kDa	50S ribosomal protein L5P [Medicago truncatula]	200050	147464	159147	156956	171756	182812	170569	182812	160254	212927	205674	209996	1.0096	1.22382	9	8	7	1	1	1
XP_003629945.1	G7L8T1	MTR_8g088600	Medicago truncatula	478	52 kDa	acetolactate synthase, small subunit [Medicago truncatula]	181549	190575	190575	208545	214408	202842	207105	186653	214408	223513	221969	221969	1.11213	1.09748	11	11	8	1	1	1
XP_003630286.1	B7FJ14	MTR_8g093860	Medicago truncatula	390	41 kDa	phosphoribosylformylglycinamidine cyclo-ligase [Medicago truncatula]	248003	223513	246290	220436	214408	211456	242900	229797	233005	221969	226633	218913	0.900382	0.94589	6	7	8	1	1	1
XP_013456761.1	A0A072UM69	MTR_4g082305	Medicago truncatula	490	55 kDa	rubisco large subunit N-methyltransferase [Medicago truncatula]	138545	137588	150562	133826	123145	134757	164759	155872	155872	159147	152664	152664	0.918049	0.974758	10	11	11	1	1	1
XP_013458201.1	A0A072URB1	MTR_4g117660	Medicago truncatula	675	77 kDa	copper amine oxidase, enzyme domain protein [Medicago truncatula]	164759	147464	155872	170569	150562	185364	182812	194579	207105	265803	218913	258535	1.08204	1.27161	11	11	9	1	1	1
XP_013460005.1	A0A072UX73	MTR_3g058540	Medicago truncatula	513	58 kDa	leucyl-tRNA synthetase [Medicago truncatula]	141457	142441	146445	139509	139509	151609	134757	147464	135694	150562	144429	156956	1.00066	1.08143	11	11	10	1	1	1
XP_013460940.1	A0A072UYW5	MTR_3g075050	Medicago truncatula	668	79 kDa	nucleic acid-binding, OB-fold-like protein [Medicago truncatula]	207105	205674	214408	201441	204253	205674	200050	193235	189259	185364	182812	190575	0.974779	0.959156	11	10	10	1	1	1
XP_013469296.1	B3SGL8	MTR_1g090773	Medicago truncatula	334	36 kDa	binding to TOMV RNA 1L (long form) protein [Medicago truncatula]	231395	228210	229797	228210	254976	239555	217401	212927	209996	212927	225068	218913	1.04836	1.0259	9	8	6	1	1	1
XP_003602308.1	G7J862	MTR_3g092040	Medicago truncatula	232	26 kDa	rhodanese/cell cycle control phosphatase superfamily protein [Medicago truncatula]	256749	280959	292890	279018	294927	271388	277091	263967	279018	286863	284881	256749	1.01774	1.01026	5	5	6	1	1	1
XP_003615335.1	G7JYH3	MTR_5g066710	Medicago truncatula	3655	402 kDa	E3 ubiquitin-protein ligase UPL1-like protein [Medicago truncatula]	88292.3	78478	84110.6	84110.6	81245.5	87076.8	85284.7	93326.6	81245.5	87076.8	90774.5	86475.3	1.00619	1.0172	18	15	15	1	1	1
XP_003623725.1	G7L099	MTR_7g075030	Medicago truncatula	1789	200 kDa	brefeldin A-inhibited guanine nucleotide-exchange protein [Medicago truncatula]	127488	147464	136638	133826	137588	137588	134757	119778	131984	130167	120611	132902	0.993716	0.992654	18	13	12	1	1	1
XP_013448908.1	A0A072UAU5	MTR_7g062630	Medicago truncatula	428	47 kDa	TPR protein [Medicago truncatula]	254976	244589	254976	251465	256749	253214	258535	242900	244589	241222	242900	249728	1.00913	0.983682	9	11	10	1	1	1
XP_013456378.1	A0A072UL06	MTR_4g069240	Medicago truncatula	434	48 kDa	oligosaccharyltransferase 48 kDa subunit beta [Medicago truncatula]	262144	263967	288858	277091	316095	294927	265803	277091	260333	282913	280959	282913	1.08975	1.05423	7	6	7	1	1	1
XP_013456930.1	A0A072UNK8	MTR_4g088190	Medicago truncatula	364	41 kDa	isoflavone-7-O-methyltransferase [Medicago truncatula]	220436	239555	242900	267652	242900	299044	207105	229797	225068	296979	292890	284881	1.15181	1.32144	7	7	7	1	1	1
XP_013457074.1	I3SWK6	MTR_4g089040	Medicago truncatula	311	35 kDa	epoxide hydrolase [Medicago truncatula]	271388	256749	273276	258535	280959	260333	327242	301124	301124	301124	301124	284881	0.99802	0.954425	7	7	8	1	1	1
XP_013465543.1	A0A072VDQ9	MTR_2g102435	Medicago truncatula	908	103 kDa	amino-terminal acetyltransferase, putative [Medicago truncatula]	127488	124864	107950	115698	137588	130167	120611	128375	125733	140479	118950	160254	1.06425	1.12	15	12	15	1	1	1
XP_003596308.1	G7ITE1	MTR_2g075770	Medicago truncatula	340	38 kDa	gamma-glutamylhydrolase [Medicago truncatula]	174154	153726	168221	170569	159147	169391	180295	176585	174154	169391	195933	167059	1.00606	1.00254	10	6	8	1	1	1
XP_003598421.1	G7IVT9	MTR_3g013460	Medicago truncatula	269	28 kDa	hypothetical protein MTR_3g013460 [Medicago truncatula]	256749	229797	279018	212927	215899	217401	231395	217401	204253	198668	212927	191901	0.844119	0.924119	3	3	4	1	1	1
XP_003605167.2	G7JFU3	MTR_4g024940	Medicago truncatula	239	26 kDa	arginase family protein [Medicago truncatula]	329519	284881	331810	309590	286863	296979	338783	331810	305328	303219	313912	299044	0.944221	0.93878	5	4	5	1	1	1
XP_003607535.1	G7JUZ2	MTR_4g079290	Medicago truncatula	678	76 kDa	peroxisomal acyl-CoA oxidase [Medicago truncatula]	131072	155872	142441	145433	155872	155872	120611	113317	122295	151609	121450	133826	1.06473	1.14222	8	10	11	1	1	1
XP_003610819.2	G7K558	MTR_5g007380	Medicago truncatula	1258	140 kDa	insulinase (peptidase family M16) [Medicago truncatula]	110985	114898	107204	98647.9	111757	115698	124002	123145	109457	126607	124864	131072	0.979029	1.07274	13	16	13	1	1	1
XP_003623204.1	G7L6H8	MTR_7g065680	Medicago truncatula	221	26 kDa	glutathione S-transferase, amino-terminal domain protein [Medicago truncatula]	242900	239555	253214	220436	204253	221969	208545	189259	200050	184083	177813	184083	0.879007	0.913233	8	7	8	1	1	1
XP_003624946.2	B7FIE8	MTR_7g089300	Medicago truncatula	97	10 kDa	GroES chaperonin [Medicago truncatula]	236257	229797	226633	229797	226633	218913	256749	253214	253214	262144	256749	251465	0.974961	1.00941	5	5	5	1	1	1
XP_003626176.2	G7KWI2	MTR_7g112350	Medicago truncatula	532	59 kDa	importin subunit alpha-1b [Medicago truncatula]	237901	231395	223513	251465	239555	242900	202842	214408	207105	201441	200050	214408	1.05934	0.986457	6	7	6	1	1	1
XP_013443996.1	A0A072TME8	MTR_8g010000	Medicago truncatula	319	36 kDa	NADP-dependent alkenal double bond reductase [Medicago truncatula]	82379.6	96617.7	113317	99334	97966.4	124002	106464	102127	101421	104273	108701	92681.9	1.09917	0.985948	7	9	7	1	1	1
XP_013458367.1	A0A072UTM6	MTR_4g123553	Medicago truncatula	466	52 kDa	UDP-glucosyltransferase family protein [Medicago truncatula]	215899	202842	194579	231395	269514	254976	322737	290867	341139	341139	324982	336442	1.23244	1.05009	9	9	8	1	1	1
XP_013458437.1	A0A072UTS3	MTR_4g125700	Medicago truncatula	508	55 kDa	threonine synthase-like protein [Medicago truncatula]	156956	174154	176585	170569	185364	182812	172951	161369	168221	170569	165905	168221	1.06116	1.00429	8	11	9	1	1	1
XP_013469727.1	A0A072W0C8	MTR_1g102550	Medicago truncatula	465	52 kDa	ATP sulfurylase [Medicago truncatula]	195933	198668	205674	239555	231395	234625	280959	262144	284881	269514	284881	273276	1.17542	0.999622	9	10	9	1	1	1
XP_003606916.1	G7JG73	MTR_4g070140	Medicago truncatula	190	18 kDa	RNA-binding (RRM/RBD/RNP motif) family protein [Medicago truncatula]	513498	520666	573725	453266	520666	524288	636588	736334	623487	672885	746612	636588	0.931793	1.02989	3	2	3	1	1	1
XP_003593055.2	G7IJW8	MTR_2g007300	Medicago truncatula	243	27 kDa	plastid lipid-associated protein [Medicago truncatula]	119778	113317	128375	130167	111757	120611	182812	165905	167059	170569	160254	160254	1.00295	0.952113	9	8	9	1	1	1
XP_003602317.1	G7J870	MTR_3g092110	Medicago truncatula	309	34 kDa	glucosamine-6-phosphate isomerase/6-phosphogluconolactonase [Medicago truncatula]	535304	482443	531607	499457	524288	506429	422913	373306	400100	411348	408507	394591	0.98762	1.01515	6	7	7	1	1	1
XP_003606649.2	G7JTS7	MTR_4g063500	Medicago truncatula	141	16 kDa	dessication-induced 1VOC superfamily protein [Medicago truncatula]	280959	299044	343512	269514	284881	331810	260333	251465	217401	258535	249728	241222	0.9596	1.02782	4	4	4	1	1	1
XP_003608492.1	G7JDY8	MTR_4g096690	Medicago truncatula	470	50 kDa	3-oxoacyl-(acyl carrier) synthase II [Medicago truncatula]	186653	177813	172951	182812	167059	176585	214408	208545	218913	208545	201441	214408	0.979605	0.972779	7	7	5	1	1	1
XP_003608757.1	G7JK42	MTR_4g101620	Medicago truncatula	400	44 kDa	transaldolase total2 protein [Medicago truncatula]	408507	368167	431799	373306	383801	353169	327242	338783	334118	309590	329519	296979	0.918744	0.935953	7	7	8	1	1	1
XP_003611689.1	G7K5B0	MTR_5g016770	Medicago truncatula	224	25 kDa	cystathionine beta-synthase (CBS) family protein [Medicago truncatula]	171756	160254	187951	165905	176585	167059	162491	153726	149522	144429	154795	146445	0.979975	0.956907	5	6	4	1	1	1
XP_003614736.1	G7K8S5	MTR_5g058430	Medicago truncatula	355	39 kDa	N-acyl-L-amino-acid amidohydrolase [Medicago truncatula]	182812	186653	195933	200050	201441	193235	179050	176585	179050	181549	182812	181549	1.05187	1.021	9	8	9	1	1	1
XP_003623981.1	G7L4Q1	MTR_7g077880	Medicago truncatula	268	30 kDa	hypothetical protein MTR_7g077880 [Medicago truncatula]	145433	149522	170569	135694	139509	135694	176585	161369	160254	155872	160254	142441	0.882654	0.920433	9	10	11	1	1	1
XP_003626825.1	G7LDG5	MTR_8g009500	Medicago truncatula	628	70 kDa	NADP-dependent malic enzyme [Medicago truncatula]	177813	182812	186653	184083	184083	172951	193235	179050	179050	187951	177813	186653	0.988743	1.00196	10	12	12	1	1	1
XP_013452826.1	A0A072UAR8	MTR_6g477980	Medicago truncatula	1109	122 kDa	argonaute protein 1A [Medicago truncatula]	253214	233005	242900	205674	251465	260333	212927	228210	190575	195933	191901	218913	0.984027	0.96048	10	13	11	1	1	1
XP_013462416.1	A0A072V474	MTR_2g009110	Medicago truncatula	1264	142 kDa	splicing factor 3B subunit 1 [Medicago truncatula]	122295	118950	121450	119778	119778	120611	113317	117313	117313	122295	119778	125733	0.993029	1.05709	11	16	16	1	1	1
XP_013462754.1	I3T590	MTR_2g022520	Medicago truncatula	236	25 kDa	aluminum induced protein with YGL and LRDR motif protein [Medicago truncatula]	161369	148489	168221	149522	137588	151609	94629.3	94629.3	95287.5	88292.3	93326.6	100721	0.917673	0.992245	4	6	5	1	1	1
XP_013468988.1	I3SPG3	MTR_1g080960	Medicago truncatula	177	20 kDa	PITH domain plant protein [Medicago truncatula]	226633	226633	214408	214408	201441	202842	204253	234625	233005	223513	205674	226633	0.926637	0.976092	4	4	4	1	1	1
XP_003618145.1	G7KPZ8	MTR_6g005040	Medicago truncatula	193	21 kDa	oleosin [Medicago truncatula]	197296	193235	191901	200050	217401	211456	305328	341139	400100	394591	320508	569762	1.0798	1.22769	2	2	2	1	1	1
XP_003596759.1	G7IRB5	MTR_2g085330	Medicago truncatula	609	69 kDa	proton pump interactor, putative [Medicago truncatula]	234625	244589	241222	256749	267652	254976	246290	241222	229797	254976	237901	262144	1.08181	1.05257	10	10	10	1	1	1
XP_003602381.2	G7J8Z9	MTR_3g092720	Medicago truncatula	353	40 kDa	sigma 54 modulation protein/S30EA ribosomal protein [Medicago truncatula]	170569	160254	153726	164759	164759	161369	200050	197296	197296	187951	185364	184083	1.01308	0.93737	5	5	3	1	1	1
XP_003616475.1	G7KGV6	MTR_5g080770	Medicago truncatula	361	40 kDa	mannose-1-phosphate guanylyltransferase-like protein [Medicago truncatula]	150562	158048	151609	168221	168221	182812	152664	152664	165905	185364	170569	175365	1.12828	1.12746	9	9	6	1	1	1
XP_003617391.1	Q56H33	HPD MTR_5g091060	Medicago truncatula	437	48 kDa	4-hydroxyphenylpyruvate dioxygenase [Medicago truncatula]	239555	226633	236257	233005	236257	242900	207105	214408	212927	202842	217401	211456	1.01383	0.995681	6	10	7	1	1	1
XP_003621704.1	A2Q5B8	MTR_7g021870 MtrDRAFT_AC160516g44v2	Medicago truncatula	339	39 kDa	eukaryotic translation initiation factor 3h [Medicago truncatula]	260333	284881	309590	275177	279018	299044	271388	277091	269514	271388	262144	263967	0.998169	0.974947	8	6	7	1	1	1
XP_003628652.1	A0A072U2E8	MTR_8g063080	Medicago truncatula	612	69 kDa	inactive purple acid phosphatase-like protein [Medicago truncatula]	265803	254976	269514	258535	262144	251465	215899	218913	225068	207105	212927	212927	0.977036	0.959202	9	8	10	1	1	1
XP_003629258.1	G7LB61	MTR_8g075110	Medicago truncatula	201	22 kDa	universal stress family protein [Medicago truncatula]	280959	269514	290867	258535	251465	260333	284881	271388	269514	258535	256749	251465	0.915603	0.928512	4	3	3	1	1	1
XP_003629286.1	G7LC12	MTR_8g075390	Medicago truncatula	389	41 kDa	26S proteasome non-ATPase regulatory subunit-like protein [Medicago truncatula]	163621	162491	160254	158048	153726	153726	131984	137588	121450	134757	133826	138545	0.957097	1.04119	10	8	7	1	1	1
XP_013443833.1	A0A072TM16	MTR_8g006960	Medicago truncatula	373	39 kDa	nuclear RNA-binding-like protein [Medicago truncatula]	149522	168221	142441	164759	191901	171756	144429	148489	156956	172951	155872	169391	1.14827	1.10745	6	7	3	1	1	1
XP_013453200.1	A0A072UDN7	MTR_6g088865	Medicago truncatula	659	74 kDa	cytoplasmic-like arginine-tRNA ligase [Medicago truncatula]	144429	153726	152664	143431	156956	159147	159147	164759	159147	182812	163621	167059	1.01933	1.06301	10	10	8	1	1	1
XP_013463987.1	A0A072V870	MTR_2g056120	Medicago truncatula	726	80 kDa	acyl-activating enzyme 17, peroxisomal protein, putative [Medicago truncatula]	129267	117313	115698	131984	119778	118950	163621	170569	167059	169391	172951	168221	1.02328	1.01858	11	12	9	1	1	1
XP_013464907.1	A0A072VB01	MTR_2g084815	Medicago truncatula	279	30 kDa	histone deacetylase 2a, putative [Medicago truncatula]	184083	171756	207105	182812	144429	182812	201441	229797	209996	220436	221969	223513	0.906045	1.0385	5	6	5	1	1	1
XP_013465073.1	A0A072VCC4	MTR_2g090240	Medicago truncatula	313	35 kDa	epoxide hydrolase-like protein [Medicago truncatula]	128375	118950	138545	128375	121450	130167	187951	180295	177813	177813	172951	163621	0.984763	0.941994	8	7	9	1	1	1
XP_003606921.1	G7JHA8	MTR_4g070190	Medicago truncatula	164	16 kDa	RNA-binding (RRM/RBD/RNP motif) family protein [Medicago truncatula]	288858	271388	343512	296979	320508	327242	201441	197296	202842	197296	197296	217401	1.04533	1.01731	2	2	2	1	1	1
XP_003604010.1	G7J7T5	MTR_3g117550	Medicago truncatula	117	14 kDa	NADH ubiquinone oxidoreductase B22-like subunit [Medicago truncatula]	294927	307452	307452	311744	363098	336442	336442	316095	318294	341139	336442	324982	1.11151	1.03269	5	5	5	1	1	1
XP_003608865.1	B7FKE2	MTR_4g103830	Medicago truncatula	431	47 kDa	carbamoylphosphate synthase small subunit [Medicago truncatula]	311744	313912	338783	294927	316095	313912	305328	290867	290867	284881	275177	267652	0.95904	0.933092	9	8	9	1	1	1
XP_003609463.1	B6DXD7	MTR_4g115970	Medicago truncatula	765	80 kDa	vacuolar H+-translocating inorganic pyrophosphatase [Medicago truncatula]	260333	267652	231395	254976	263967	260333	260333	280959	269514	273276	265803	292890	1.0262	1.0261	7	5	4	1	1	1
XP_003617857.1	G7KEJ5	MTR_5g096260	Medicago truncatula	204	23 kDa	ER membrane protein complex subunit-like protein [Medicago truncatula]	127488	128375	128375	124002	123145	131072	125733	121450	117313	131072	118129	123145	0.984337	1.02154	8	8	9	1	1	1
XP_003624459.1	G7KW77	MTR_7g083560	Medicago truncatula	194	21 kDa	translocon-associated protein beta family-like protein [Medicago truncatula]	212927	209996	200050	209996	190575	204253	177813	211456	198668	186653	190575	226633	0.970868	1.02709	4	3	3	1	1	1
XP_003626830.1	B7FMF1	MTR_8g009520	Medicago truncatula	208	23 kDa	UMP-CMP kinase family protein [Medicago truncatula]	288858	244589	269514	284881	284881	262144	292890	277091	301124	263967	284881	273276	1.03605	0.943772	7	6	6	1	1	1
XP_003627189.1	G7LIY4	MTR_8g018590	Medicago truncatula	823	93 kDa	seed linoleate 9S-lipoxygenase [Medicago truncatula]	160254	165905	147464	158048	162491	162491	181549	187951	189259	179050	175365	171756	1.01986	0.941677	10	10	14	1	1	1
XP_013441989.1	A0A072TEN7	MTR_0380s0040	Medicago truncatula	188	21 kDa	YbaB/EbfC DNA-binding family protein [Medicago truncatula]	207105	184083	194579	184083	175365	187951	228210	226633	229797	209996	220436	207105	0.9345	0.931199	6	6	6	1	1	1
XP_013442522.1	A0A072TGR0	MTR_0151s0030	Medicago truncatula	350	38 kDa	inositol monophosphatase family protein [Medicago truncatula]	205674	195933	204253	191901	182812	171756	201441	202842	220436	184083	182812	189259	0.901971	0.890246	7	5	8	1	1	1
XP_013448465.1	A0A072TYI8	MTR_7g451450	Medicago truncatula	470	50 kDa	acetylornithine aminotransferase [Medicago truncatula]	279018	273276	305328	282913	273276	280959	254976	248003	260333	262144	253214	248003	0.976127	1.00006	8	8	8	1	1	1
XP_013448505.1	I3SPQ1	MTR_7g053180	Medicago truncatula	133	16 kDa	60S ribosomal protein L32-1 [Medicago truncatula]	419991	236257	294927	221969	254976	249728	299044	316095	262144	229797	246290	282913	0.763973	0.865171	5	5	5	1	1	1
XP_013449740.1	A0A072U3N8	MTR_7g094980	Medicago truncatula	283	32 kDa	chalcone-flavanone isomerase family protein [Medicago truncatula]	193235	189259	194579	208545	211456	205674	195933	200050	190575	202842	202842	202842	1.08422	1.03745	8	9	8	1	1	1
XP_013450462.1	A0A072UFC0	MTR_7g112140	Medicago truncatula	1081	118 kDa	haloacid dehalogenase-like hydrolase family protein [Medicago truncatula]	114898	117313	131072	114898	115698	120611	126607	124002	121450	127488	121450	111757	0.966758	0.969455	12	9	8	1	1	1
XP_013456242.1	A0A072UMH4	MTR_4g066170	Medicago truncatula	906	104 kDa	linoleate 13S-lipoxygenase 2-1, related protein [Medicago truncatula]	92681.9	102837	89524.8	97966.4	95287.5	88292.3	220436	160254	162491	197296	202842	172951	0.98773	1.05506	10	11	9	1	1	1
XP_013459881.1	A0A072UWF5	MTR_3g053980	Medicago truncatula	486	52 kDa	eukaryotic aspartyl protease family protein [Medicago truncatula]	190575	187951	185364	187951	181549	169391	286863	273276	254976	254976	244589	231395	0.955668	0.896758	5	5	5	1	1	1
XP_013461067.1	I3T9M3	MTR_3g078653	Medicago truncatula	204	24 kDa	60S ribosomal protein L15-1 [Medicago truncatula]	324982	236257	237901	218913	248003	246290	343512	365624	322737	280959	318294	345901	0.892468	0.91596	5	5	5	1	1	1
XP_013467152.1	I3S100	MTR_1g046380	Medicago truncatula	143	16 kDa	NADH-ubiquinone oxidoreductase B16.6 subunit [Medicago truncatula]	280959	258535	269514	282913	275177	265803	269514	271388	267652	275177	277091	273276	1.0184	1.02101	5	4	4	1	1	1
XP_013470061.1	A0A072VPZ8	MTR_1g107425	Medicago truncatula	358	39 kDa	cinnamyl alcohol dehydrogenase-like protein [Medicago truncatula]	179050	184083	189259	200050	191901	198668	171756	168221	172951	189259	186653	181549	1.0692	1.08682	9	10	7	1	1	1
XP_003591106.1	G7I836	MTR_1g082870	Medicago truncatula	646	72 kDa	Rho GTPase-like protein [Medicago truncatula]	152664	156956	162491	159147	149522	155872	140479	137588	132902	150562	133826	147464	0.983966	1.05081	9	8	10	1	1	1
XP_003591999.1	G7IAG4	MTR_1g096140	Medicago truncatula	555	63 kDa	neutral/alkaline invertase [Medicago truncatula]	191901	194579	195933	187951	194579	207105	221969	229797	215899	233005	220436	221969	1.0124	1.0116	11	11	10	1	1	1
XP_003600968.1	B7FKJ0	MTR_3g071550	Medicago truncatula	340	39 kDa	eukaryotic translation initiation factor 2 alpha [Medicago truncatula]	147464	143431	134757	144429	151609	146445	127488	138545	146445	142441	140479	141457	1.03954	1.02885	8	8	7	1	1	1
XP_003601734.1	G7JBD0	MTR_3g084830	Medicago truncatula	423	47 kDa	phytoene dehydrogenase/chromoplastic protein [Medicago truncatula]	225068	231395	228210	229797	220436	223513	211456	215899	226633	214408	214408	214408	0.984041	0.98354	6	6	8	1	1	1
XP_003604024.1	G7J8G7	MTR_3g117700	Medicago truncatula	261	28 kDa	5'-methylthioadenosine/S-adenosylhomocysteine nucleosidase [Medicago truncatula]	105728	102127	114105	98647.9	99334	103552	97966.4	95287.5	95950.3	99334	97966.4	92681.9	0.936559	1.00269	9	6	8	1	1	1
XP_003611340.1	G7JXE1	MTR_5g012930	Medicago truncatula	216	24 kDa	ribosomal protein L1p/L10e family protein [Medicago truncatula]	316095	246290	241222	229797	275177	290867	280959	280959	239555	260333	242900	273276	0.990336	0.968852	8	6	6	1	1	1
XP_003617925.1	G7KEK9	MTR_5g097010	Medicago truncatula	515	56 kDa	glucose-1-phosphate adenylyltransferase family protein [Medicago truncatula]	288858	292890	324982	292890	303219	313912	282913	262144	263967	251465	256749	225068	1.00363	0.906378	6	6	5	1	1	1
XP_003621559.2	G7KRX3	MTR_7g017100	Medicago truncatula	5101	567 kDa	auxin transporter BIG [Medicago truncatula]	107204	110985	90147.5	102127	106464	100025	86475.3	92681.9	95287.5	95287.5	82952.6	107950	1.0009	1.0428	15	14	17	1	1	1
XP_003630076.2	G7LAF3	MTR_8g091470	Medicago truncatula	2216	237 kDa	cellulose synthase-interactive protein [Medicago truncatula]	86475.3	91405.9	87682.4	86475.3	87076.8	88906.4	92681.9	96617.7	87076.8	90774.5	87076.8	88906.4	0.988307	0.965197	12	13	19	1	1	1
XP_013443880.1	G7ZVT4	MTR_8g007305	Medicago truncatula	386	44 kDa	tryptophan-tRNA ligase [Medicago truncatula]	115698	113317	111757	124864	120611	126607	104273	113317	113317	110985	110985	111757	1.09188	1.00852	10	10	8	1	1	1
XP_013444706.1	B7FJX5	MTR_8g028125	Medicago truncatula	302	35 kDa	60S ribosomal protein L5-2 [Medicago truncatula]	386471	303219	290867	284881	355626	365624	271388	311744	271388	327242	290867	336442	1.02608	1.11706	5	5	6	1	1	1
XP_013454988.1	A0A072UT21	MTR_4g021175	Medicago truncatula	379	43 kDa	metal-dependent protein hydrolase [Medicago truncatula]	168221	189259	175365	212927	220436	220436	229797	228210	229797	258535	234625	233005	1.227	1.05577	8	10	11	1	1	1
XP_013458681.1	G7ZZU2	PFK MTR_4g134290	Medicago truncatula	460	51 kDa	6-phosphofructokinase [Medicago truncatula]	185364	197296	197296	198668	211456	197296	139509	168221	167059	158048	161369	170569	1.04736	1.03201	8	10	9	1	1	1
XP_013462901.1	I3T3U9	MTR_2g024420	Medicago truncatula	303	33 kDa	UBA and UBX domain plant protein [Medicago truncatula]	279018	251465	273276	269514	242900	256749	265803	258535	244589	256749	260333	262144	0.956956	1.01339	7	6	7	1	1	1
XP_013464343.1	B7FGX5	MTR_2g070070	Medicago truncatula	219	26 kDa	glutathione S-transferase, amino-terminal domain protein [Medicago truncatula]	279018	279018	294927	316095	341139	318294	241222	244589	267652	269514	242900	256749	1.14369	1.02084	6	4	6	1	1	1
XP_003590003.1	G7I4M8	MTR_1g042730	Medicago truncatula	417	47 kDa	aldo/keto reductase family oxidoreductase [Medicago truncatula]	127488	124864	135694	124864	119778	122295	117313	122295	110985	111757	108701	108701	0.9456	0.938863	9	9	8	1	1	1
XP_003590829.1	G7I4U4	MTR_1g075660	Medicago truncatula	276	30 kDa	plastid fibrillin [Medicago truncatula]	170569	158048	181549	149522	158048	159147	197296	197296	191901	180295	187951	179050	0.914833	0.933169	5	5	6	1	1	1
XP_003594243.1	G7IP84	MTR_2g026060	Medicago truncatula	271	29 kDa	inositol monophosphatase family protein [Medicago truncatula]	171756	164759	174154	171756	175365	170569	195933	193235	193235	193235	190575	185364	1.01375	0.977285	7	6	8	1	1	1
XP_003596166.1	G7IH13	MTR_2g069050	Medicago truncatula	843	94 kDa	translation elongation factor EF-2 subunit [Medicago truncatula]	191901	190575	182812	179050	187951	209996	254976	260333	263967	292890	256749	301124	1.02071	1.09174	7	7	6	1	1	1
XP_003597910.2	Q7XYX9	MTR_2g103910	Medicago truncatula	382	42 kDa	AMP-activated kinase, gamma regulatory subunit, putative [Medicago truncatula]	103552	107204	107204	105728	99334	107204	130167	154795	141457	144429	134757	142441	0.982091	0.988762	7	7	8	1	1	1
XP_003601072.2	G7J330	MTR_3g072670	Medicago truncatula	445	49 kDa	aspartate aminotransferase family protein [Medicago truncatula]	201441	223513	217401	217401	225068	231395	253214	262144	249728	258535	241222	248003	1.04905	0.977353	8	7	9	1	1	1
XP_003603279.1	G7J9T0	MTR_3g105860	Medicago truncatula	100	11 kDa	cytochrome b5-like heme/steroid-binding domain protein [Medicago truncatula]	422913	350730	378517	338783	370728	355626	348307	327242	334118	327242	338783	316095	0.924469	0.972716	4	4	3	1	1	1
XP_003607000.1	G7JIL4	MTR_4g071070	Medicago truncatula	822	93 kDa	vacuolar proton ATPase a3-like protein [Medicago truncatula]	158048	156956	133826	146445	160254	151609	163621	168221	162491	165905	172951	182812	1.02112	1.0553	9	9	8	1	1	1
XP_003610496.1	G7JKG6	MTR_4g132850	Medicago truncatula	252	27 kDa	short-chain dehydrogenase/reductase [Medicago truncatula]	378517	411348	397336	456419	462791	437827	368167	360590	375903	411348	397336	431799	1.14305	1.12295	7	6	7	1	1	1
XP_003612642.1	B7FI60	MTR_5g027290	Medicago truncatula	311	35 kDa	pinoresinol-lariciresinol reductase-like protein [Medicago truncatula]	147464	125733	139509	152664	137588	140479	296979	331810	280959	311744	329519	260333	1.04368	0.991038	9	8	8	1	1	1
XP_003613228.1	G7K1D4	MTR_5g034250	Medicago truncatula	278	30 kDa	carbonic anhydrase family protein [Medicago truncatula]	301124	284881	318294	301124	288858	249728	320508	311744	336442	288858	299044	277091	0.928576	0.892948	8	7	6	1	1	1
XP_003620604.1	G7KPD3	MTR_6g087670	Medicago truncatula	722	78 kDa	glyoxysomal fatty acid beta-oxidation MFP-A protein [Medicago truncatula]	132902	135694	119778	133826	135694	150562	109457	123145	109457	117313	113317	141457	1.08165	1.08778	11	11	10	1	1	1
XP_003624558.1	G7KYC5	MTR_7g084850	Medicago truncatula	748	84 kDa	acetate-CoA ligase [Medicago truncatula]	241222	239555	249728	228210	273276	258535	239555	218913	221969	234625	237901	233005	1.0404	1.03688	9	10	8	1	1	1
XP_013443020.1	A0A072TU10	MTR_0050s0180	Medicago truncatula	173	19 kDa	CDGSH iron-sulfur domain protein [Medicago truncatula]	428816	440872	459594	489178	475801	485799	558037	496007	499457	499457	573725	485799	1.0914	1.00353	5	3	3	1	1	1
XP_013447278.1	Q2MJ20	CYP716A12 MTR_8g100135	Medicago truncatula	479	55 kDa	cytochrome P450 family protein [Medicago truncatula]	115698	145433	123145	129267	158048	159147	164759	190575	153726	158048	156956	194579	1.16183	1.00103	5	10	9	1	1	1
XP_013467307.1	A0A072VH43	MTR_1g048990	Medicago truncatula	311	35 kDa	superoxide dismutase [Medicago truncatula]	290867	277091	267652	260333	246290	234625	389159	411348	394591	331810	324982	309590	0.887075	0.808622	6	5	5	1	1	1
XP_003590128.1	G7I632	MTR_1g044720	Medicago truncatula	519	56 kDa	Pre-mRNA-processing factor [Medicago truncatula]	234625	244589	237901	258535	271388	284881	241222	249728	258535	271388	271388	260333	1.13623	1.07155	7	8	7	1	1	1
XP_003591842.1	G7I4Y0	MTR_1g093860	Medicago truncatula	647	68 kDa	protein decapping-like protein [Medicago truncatula]	237901	204253	223513	214408	204253	209996	190575	194579	190575	189259	189259	186653	0.944402	0.98166	6	6	8	1	1	1
XP_003592733.1	G7IE99	MTR_1g114500	Medicago truncatula	152	16 kDa	prefoldin subunit 5 [Medicago truncatula]	110218	102127	112534	104273	95950.3	107950	106464	111757	101421	107950	102837	106464	0.948578	0.99252	5	4	5	1	1	1
XP_003607239.1	G7JNJ6	MTR_4g074930	Medicago truncatula	635	67 kDa	RNA recognition motif [Medicago truncatula]	370728	373306	417090	355626	341139	383801	336442	320508	320508	307452	329519	303219	0.930621	0.961872	6	5	4	1	1	1
XP_003610711.1	G7K2D5	MTR_5g006180	Medicago truncatula	558	61 kDa	heat shock 70 kDa protein [Medicago truncatula]	167059	177813	161369	164759	170569	164759	214408	197296	211456	221969	202842	204253	0.987846	1.00948	8	8	10	1	1	1
XP_003625879.2	G7KRS6	MTR_7g108300	Medicago truncatula	416	47 kDa	peptide chain release factor 1 [Medicago truncatula]	122295	109457	110218	114898	104998	104273	123145	129267	124002	112534	119778	114898	0.947948	0.922415	9	9	8	1	1	1
XP_003625987.2	G7KTM5	MTR_7g109730	Medicago truncatula	1196	131 kDa	carbohydrate-binding-like fold protein [Medicago truncatula]	131984	142441	131984	146445	145433	145433	126607	132902	130167	136638	129267	146445	1.07604	1.05819	13	10	12	1	1	1
XP_013444630.1	A0A072TYM9	MTR_8g027685	Medicago truncatula	1827	201 kDa	eukaryotic translation initiation factor 3 subunit [Medicago truncatula]	195933	175365	182812	181549	195933	194579	174154	177813	151609	179050	168221	181549	1.0324	1.05013	9	11	13	1	1	1
XP_013445500.1	A0A072TQN9	MTR_8g463180	Medicago truncatula	303	30 kDa	plastocyanin-like domain protein [Medicago truncatula]	239555	220436	254976	233005	244589	260333	322737	263967	271388	307452	320508	260333	1.03211	1.03519	5	4	5	1	1	1
XP_013451227.1	A0EJF0	GBP1 MTR_6g016820	Medicago truncatula	669	75 kDa	glycoside hydrolase family 81 protein [Medicago truncatula]	102837	95287.5	94629.3	100025	89524.8	100721	95287.5	118129	101421	101421	96617.7	110218	0.991517	0.979099	8	10	8	1	1	1
XP_013452449.1	A0A072UA20	MTR_6g461650	Medicago truncatula	126	14 kDa	ATP-dependent Clp protease [Medicago truncatula]	292890	279018	253214	251465	280959	246290	277091	263967	296979	277091	254976	296979	0.943756	0.989271	6	6	5	1	1	1
XP_013462243.1	A0A072V4K2	MTR_3g115030	Medicago truncatula	728	82 kDa	prolyl oligopeptidase-like protein [Medicago truncatula]	303219	309590	318294	301124	316095	301124	284881	290867	288858	286863	290867	290867	0.986297	1.00462	10	9	9	1	1	1
XP_013464513.1	A0A072VAU0	MTR_2g073240	Medicago truncatula	682	77 kDa	rhamnose biosynthetic-like enzyme [Medicago truncatula]	197296	211456	207105	249728	260333	263967	215899	211456	229797	234625	225068	220436	1.25683	1.03496	8	8	9	1	1	1
XP_013468421.1	B7FIZ2	MTR_1g069455	Medicago truncatula	396	44 kDa	NADH-ubiquinone oxidoreductase 39 kDa subunit [Medicago truncatula]	142441	153726	145433	170569	181549	186653	158048	161369	167059	236257	191901	202842	1.22004	1.29709	11	10	10	1	1	1
XP_013450385.1	I3SA92	MTR_7g108955	Medicago truncatula	219	25 kDa	60S ribosomal protein L19 [Medicago truncatula]	322737	282913	275177	226633	277091	290867	341139	348307	329519	271388	296979	358099	0.902096	0.909224	3	5	4	1	1	1
XP_003588874.1	G7I893	MTR_1g014210	Medicago truncatula	236	26 kDa	phospholipid hydroperoxide glutathione peroxidase [Medicago truncatula]	313912	331810	368167	318294	313912	343512	331810	296979	286863	288858	318294	290867	0.962351	0.980743	5	4	5	1	1	1
XP_003593221.1	G7IPJ9	MTR_2g009080	Medicago truncatula	510	57 kDa	phospho-2-dehydro-3-deoxyheptonate aldolase [Medicago truncatula]	109457	112534	107950	119778	131072	121450	125733	122295	127488	139509	131072	150562	1.12838	1.12151	6	6	7	1	1	1
XP_003594495.2	G7IJU3	MTR_2g029830	Medicago truncatula	355	38 kDa	peroxidase family protein [Medicago truncatula]	225068	179050	220436	172951	180295	193235	299044	231395	218913	233005	260333	180295	0.874995	0.898953	3	3	4	1	1	1
XP_003600480.1	G7J268	MTR_3g061640	Medicago truncatula	465	51 kDa	P-loop nucleoside triphosphate hydrolase superfamily protein [Medicago truncatula]	193235	181549	184083	190575	191901	190575	181549	176585	179050	164759	177813	174154	1.02538	0.961917	11	10	12	1	1	1
XP_003604353.1	G7JGV7	MTR_4g009920	Medicago truncatula	519	56 kDa	glycerol kinase-like protein [Medicago truncatula]	215899	218913	220436	223513	221969	231395	194579	189259	194579	193235	191901	193235	1.03301	0.99992	9	9	10	1	1	1
XP_003609929.1	G7JS28	MTR_4g124470	Medicago truncatula	1048	116 kDa	lysine-ketoglutarate reductase/saccharopine dehydrogenase [Medicago truncatula]	140479	138545	138545	132902	137588	133826	127488	133826	131984	139509	136638	135694	0.968259	1.04715	16	13	10	1	1	1
XP_003615394.1	B7FLG0	MTR_5g067410	Medicago truncatula	542	59 kDa	glutamyl-tRNA reductase [Medicago truncatula]	142441	141457	127488	142441	148489	147464	141457	142441	151609	146445	144429	156956	1.06565	1.0283	9	12	10	1	1	1
XP_003625978.1	G7KSU5	MTR_7g109610	Medicago truncatula	301	33 kDa	ATP-dependent Clp protease proteolytic protein [Medicago truncatula]	309590	296979	303219	296979	301124	277091	294927	284881	303219	280959	286863	263967	0.961976	0.941974	6	7	6	1	1	1
XP_003626286.1	G7KYN6	MTR_7g113480	Medicago truncatula	713	79 kDa	Xaa-pro aminopeptidase P [Medicago truncatula]	113317	115698	115698	114898	124002	114898	114898	99334	113317	121450	106464	102837	1.02636	1.00977	7	8	6	1	1	1
XP_003626682.2	G7LAR7	MTR_8g005820	Medicago truncatula	2393	266 kDa	CCR4-NOT transcription complex protein, putative [Medicago truncatula]	90774.5	96617.7	90774.5	88906.4	89524.8	92681.9	92041.7	94629.3	90774.5	96617.7	92041.7	96617.7	0.974642	1.02823	15	14	14	1	1	1
XP_003630019.2	G7L9M1	MTR_8g089380	Medicago truncatula	1089	122 kDa	damaged DNA-binding protein 1A [Medicago truncatula]	211456	215899	211456	218913	218913	211456	251465	258535	262144	236257	244589	236257	1.01639	0.928717	10	12	11	1	1	1
XP_013446778.1	A0A072U4Q2	MTR_8g090025	Medicago truncatula	323	36 kDa	haloacid dehalogenase-like hydrolase [Medicago truncatula]	185364	180295	212927	172951	168221	169391	177813	177813	182812	158048	167059	158048	0.882432	0.897327	6	6	6	1	1	1
XP_013448528.1	B7FMW0	MTR_7g053450	Medicago truncatula	217	25 kDa	40S ribosomal S8-like protein [Medicago truncatula]	363098	251465	279018	205674	265803	251465	265803	262144	207105	225068	208545	236257	0.809039	0.911324	7	7	6	1	1	1
XP_013449611.1	A0A072U1Q0	MTR_7g091590	Medicago truncatula	964	111 kDa	insulin-degrading enzyme [Medicago truncatula]	175365	165905	169391	162491	172951	174154	253214	251465	254976	280959	253214	256749	0.997912	1.04116	12	14	14	1	1	1
XP_013455798.1	A0A072UJA6	MTR_4g052530	Medicago truncatula	584	65 kDa	M28 Zn-peptidase nicastrin [Medicago truncatula]	133826	133826	134757	144429	143431	145433	131984	141457	131984	124002	138545	142441	1.07675	0.998924	8	8	11	1	1	1
XP_013462803.1	A0A072V5A8	MTR_2g022950	Medicago truncatula	401	44 kDa	polyadenylate-binding protein RBP47B [Medicago truncatula]	265803	248003	258535	217401	241222	241222	220436	190575	214408	214408	220436	217401	0.906133	1.04289	4	5	4	1	1	1
XP_013469738.1	I3SPD1	MTR_1g102680	Medicago truncatula	250	27 kDa	aluminum induced protein with YGL and LRDR motif protein [Medicago truncatula]	246290	269514	246290	248003	288858	251465	200050	197296	202842	197296	197296	204253	1.03442	0.997762	5	4	5	1	1	1
XP_013456441.1	A0A072ULB0	MTR_4g071880	Medicago truncatula	386	42 kDa	fructose-bisphosphate aldolase class I [Medicago truncatula]	184083	191901	168221	168221	200050	161369	76862.9	48983.2	83529.6	76332	55109	90147.5	0.973235	1.05833	2	2	2	1	1	1
XP_003607208.1	G7JNG4	MTR_4g074480	Medicago truncatula	265	28 kDa	anamorsin-like protein [Medicago truncatula]	152664	155872	159147	139509	153726	162491	135694	124864	132902	133826	127488	132902	0.974434	1.00192	7	7	7	1	1	1
XP_003607956.1	G7JL66	MTR_4g085890	Medicago truncatula	552	60 kDa	methylcrotonyl-CoA carboxylase beta chain, putative [Medicago truncatula]	184083	190575	176585	198668	205674	211456	200050	198668	205674	253214	226633	234625	1.11711	1.18214	8	7	6	1	1	1
XP_003613352.1	G7K465	MTR_5g035590	Medicago truncatula	606	65 kDa	LRR ribonuclease inhibitor domain protein [Medicago truncatula]	195933	204253	198668	202842	205674	205674	201441	194579	207105	205674	194579	209996	1.02561	1.01181	14	11	14	1	1	1
XP_003616037.1	Q2MJ09	CYP73A3 C4H MTR_5g075450	Medicago truncatula	506	58 kDa	cytochrome P450 family cinnamate 4-hydroxylase [Medicago truncatula]	159147	158048	149522	156956	165905	175365	162491	170569	160254	190575	186653	226633	1.06751	1.22409	10	10	11	1	1	1
XP_003624414.1	G7KVA1	MTR_7g082940	Medicago truncatula	439	48 kDa	eukaryotic translation initiation factor 5 [Medicago truncatula]	164759	177813	165905	162491	164759	171756	168221	167059	180295	184083	160254	184083	0.981373	1.02491	11	7	9	1	1	1
XP_013443835.1	A0A072TWJ2	MTR_8g006970	Medicago truncatula	181	20 kDa	RAB GTPase-like protein A5D [Medicago truncatula]	55492.3	59888.9	51776.1	47643.8	50710.6	58251.2	46987.8	55492.3	48983.2	53602	51063.3	51776.1	0.936875	1.03287	6	6	5	1	1	1
XP_013452649.1	A0A072UAL5	MTR_6g069685	Medicago truncatula	747	81 kDa	ketose-bisphosphate aldolase class-II family protein [Medicago truncatula]	211456	215899	194579	209996	218913	198668	225068	225068	248003	254976	237901	239555	1.00907	1.04912	10	8	11	1	1	1
XP_013458231.1	A0A072URD9	MTR_4g118355	Medicago truncatula	295	32 kDa	pyruvate orthophosphate dikinase [Medicago truncatula]	225068	244589	253214	231395	262144	265803	327242	348307	360590	365624	358099	353169	1.05045	1.03933	6	8	8	1	1	1
XP_013458265.1	A0A072USI0	MTR_4g120230	Medicago truncatula	224	24 kDa	fumarylacetoacetate hydrolase family protein [Medicago truncatula]	186653	189259	198668	194579	187951	179050	180295	172951	191901	191901	197296	181549	0.977376	1.04696	6	6	6	1	1	1
XP_013461291.1	A0A072V0V9	MTR_3g088425	Medicago truncatula	684	77 kDa	DPP6 amino-terminal domain protein [Medicago truncatula]	137588	118129	130167	132902	123145	125733	145433	154795	143431	185364	205674	180295	0.989364	1.28777	14	10	7	1	1	1
XP_013462551.1	I3T8Q5	MTR_2g015980	Medicago truncatula	258	29 kDa	general regulatory factor 2 [Medicago truncatula]	229797	223513	231395	221969	239555	233005	223513	218913	228210	223513	229797	228210	1.01435	1.01623	6	6	6	1	1	1
XP_013464629.1	A0A072V9D4	MTR_2g078520	Medicago truncatula	361	39 kDa	zinc-binding dehydrogenase family oxidoreductase [Medicago truncatula]	138545	147464	138545	152664	154795	159147	168221	168221	170569	184083	169391	176585	1.09905	1.04546	10	7	9	1	1	1
XP_013464923.1	B7FMZ0	MTR_2g084985	Medicago truncatula	111	13 kDa	stress responsive A/B barrel domain protein [Medicago truncatula]	350730	341139	386471	305328	353169	368167	353169	358099	331810	303219	292890	299044	0.952079	0.858184	5	5	6	1	1	1
XP_013466545.1	G8A036	MTR_1g032010 MTR_1g032340	Medicago truncatula	650	73 kDa	translocation protein TolB [Medicago truncatula]	172951	174154	156956	175365	181549	164759	172951	156956	198668	205674	186653	220436	1.03494	1.15927	9	8	8	1	1	1
XP_013467277.1	A2SXR2	MTR_1g048370	Medicago truncatula	308	35 kDa	uricase/urate oxidase/nodulin 35, putative [Medicago truncatula]	174154	184083	179050	180295	201441	223513	144429	165905	145433	194579	174154	186653	1.12649	1.21857	9	8	9	1	1	1
XP_013469192.1	A0A072VYS9	MTR_1g088845	Medicago truncatula	214	24 kDa	glutathione S-transferase, amino-terminal domain protein [Medicago truncatula]	92681.9	90147.5	85877.9	93975.7	99334	87076.8	146445	141457	154795	158048	136638	149522	1.04346	1.00341	7	7	7	1	1	1
XP_003591949.2	G7I9K4	MTR_1g095560	Medicago truncatula	491	56 kDa	serine carboxypeptidase-like protein [Medicago truncatula]	97966.4	106464	107950	104273	107204	103552	140479	126607	127488	118950	125733	114105	1.00848	0.909303	9	10	9	1	1	1
XP_003608443.1	G7JCR5	MTR_4g094130	Medicago truncatula	535	58 kDa	3,4-dihydroxy-2-butanone 4-phosphate synthase [Medicago truncatula]	189259	191901	198668	189259	187951	182812	217401	217401	212927	204253	195933	209996	0.965843	0.942032	8	7	7	1	1	1
XP_003609538.2	G7JHV6	MTR_4g118350	Medicago truncatula	624	68 kDa	pyruvate orthophosphate dikinase [Medicago truncatula]	129267	134757	147464	148489	139509	150562	160254	176585	168221	186653	170569	172951	1.06579	1.04972	8	6	10	1	1	1
XP_003615366.1	G7K5Z4	MTR_5g067060	Medicago truncatula	507	56 kDa	serine transhydroxymethyltransferase [Medicago truncatula]	130167	128375	130167	150562	141457	161369	185364	175365	170569	204253	181549	191901	1.1664	1.08734	10	8	9	1	1	1
XP_003615816.1	G7KEC3	MTR_5g072620	Medicago truncatula	320	35 kDa	cinnamoyl-CoA reductase-like protein [Medicago truncatula]	253214	286863	273276	280959	280959	267652	200050	201441	225068	214408	202842	217401	1.01994	1.01292	7	9	8	1	1	1
XP_003617915.2	G7K4V4	MTR_5g096890	Medicago truncatula	778	86 kDa	neutral/alkaline non-lysosomal ceramidase [Medicago truncatula]	241222	279018	267652	263967	279018	275177	223513	200050	211456	223513	208545	223513	1.03842	1.03236	12	9	9	1	1	1
XP_003618571.1	Q2HWC9	MTR_6g013150 MtrDRAFT_AC147482g2v2	Medicago truncatula	398	44 kDa	WRKY transcription factor 11-2, putative [Medicago truncatula]	296979	286863	296979	275177	280959	277091	241222	248003	253214	246290	239555	249728	0.945967	0.990753	8	8	7	1	1	1
XP_003621025.2	A2Q4X2	MTR_7g006260 MtrDRAFT_AC157893g9v2	Medicago truncatula	478	52 kDa	phosphoenolpyruvate carboxylase-like protein [Medicago truncatula]	148489	143431	161369	152664	136638	141457	145433	144429	146445	139509	146445	133826	0.950295	0.96212	9	9	10	1	1	1
XP_003626432.1	G7L1V2	MTR_7g114970	Medicago truncatula	343	38 kDa	aldo/keto reductase family oxidoreductase [Medicago truncatula]	180295	180295	182812	204253	187951	190575	209996	208545	209996	193235	198668	198668	1.07247	0.939598	8	5	6	1	1	1
XP_003629905.1	G7L824	MTR_8g088190	Medicago truncatula	865	93 kDa	plant/F15D2-27 protein [Medicago truncatula]	185364	193235	198668	198668	190575	187951	179050	174154	184083	175365	179050	195933	0.999874	1.02431	5	5	4	1	1	1
XP_013446729.1	A0A072TU91	MTR_8g089745	Medicago truncatula	642	72 kDa	alpha-galactosidase [Medicago truncatula]	74244.7	76862.9	80127	70239.7	74761.1	75281.1	85877.9	97289.7	86475.3	88906.4	82379.6	87682.4	0.952634	0.960413	8	8	7	1	1	1
XP_013451741.1	A0A072U7N4	MTR_6g034195	Medicago truncatula	575	63 kDa	pyruvate kinase family protein [Medicago truncatula]	260333	296979	277091	350730	408507	329519	241222	212927	212927	233005	225068	242900	1.30483	1.05081	7	7	7	1	1	1
XP_013456308.1	A0A072UKS2	MTR_4g067310	Medicago truncatula	331	35 kDa	pfkB family carbohydrate kinase [Medicago truncatula]	181549	171756	198668	167059	152664	165905	162491	170569	155872	155872	161369	143431	0.879805	0.942199	7	7	7	1	1	1
XP_013463622.1	A0A072V740	MTR_2g044070	Medicago truncatula	804	92 kDa	sucrose synthase [Medicago truncatula]	204253	212927	200050	195933	190575	204253	191901	204253	190575	189259	189259	197296	0.957117	0.981395	11	9	11	1	1	1
XP_013467305.1	A0A072VHS8	MTR_1g048970	Medicago truncatula	212	24 kDa	pterin-4-alpha-carbinolamine dehydratase [Medicago truncatula]	176585	209996	201441	189259	197296	191901	246290	241222	271388	254976	234625	262144	0.983731	0.990571	4	5	4	1	1	1
XP_013469350.1	A0A072VPT1	MTR_1g091037	Medicago truncatula	633	68 kDa	long form dihydrolipoamide acetyltransferase [Medicago truncatula]	228210	221969	226633	231395	221969	233005	211456	217401	204253	208545	217401	207105	1.01412	0.999905	8	8	8	1	1	1
XP_013446562.1	I3SHA1	MTR_8g080460	Medicago truncatula	173	20 kDa	60S ribosomal protein L17A [Medicago truncatula]	472515	179050	233005	136638	195933	181549	208545	258535	185364	138545	155872	221969	0.581209	0.791465	3	3	3	1	1	1
XP_003589665.1	G7IA05	MTR_1g031750	Medicago truncatula	826	90 kDa	armadillo/beta-catenin-like repeat protein, putative [Medicago truncatula]	156956	153726	153726	146445	150562	144429	141457	138545	130167	133826	129267	129267	0.950536	0.956585	8	9	10	1	1	1
XP_003596706.1	G7IM71	MTR_2g083860	Medicago truncatula	218	24 kDa	RAB GTPase-like protein A1D [Medicago truncatula]	221969	226633	204253	211456	228210	231395	244589	223513	231395	244589	220436	244589	1.02789	1.01446	6	7	5	1	1	1
XP_003605744.1	G7JTH4	MTR_4g038440	Medicago truncatula	369	41 kDa	caffeic acid O-methyltransferase [Medicago truncatula]	153726	168221	153726	303219	290867	218913	201441	167059	177813	191901	228210	182812	1.70916	1.10362	8	8	6	1	1	1
XP_003607916.2	G7JK03	MTR_4g085480	Medicago truncatula	460	51 kDa	Serine/Threonine kinase, plant-type protein, putative [Medicago truncatula]	187951	197296	207105	215899	220436	221969	288858	277091	309590	338783	336442	305328	1.11134	1.11994	9	9	7	1	1	1
XP_003623305.1	G7KSA2	MTR_7g069390	Medicago truncatula	394	43 kDa	proliferation-associated 2G4-like protein [Medicago truncatula]	343512	311744	284881	334118	389159	414209	299044	313912	334118	378517	360590	375903	1.20992	1.17732	7	6	6	1	1	1
XP_003627353.1	G7L8A8	MTR_8g022040	Medicago truncatula	300	33 kDa	fluorescent IN BLUE LIGHT protein [Medicago truncatula]	189259	201441	195933	218913	220436	214408	184083	187951	181549	200050	194579	187951	1.11442	1.05238	4	4	4	1	1	1
XP_003629164.1	G7L9H2	MTR_8g074030	Medicago truncatula	371	40 kDa	NAD-dependent isocitrate dehydrogenase [Medicago truncatula]	65536	65991.8	64633.7	68794.2	61572.6	65536	55878.3	65083.3	62432.1	55878.3	57848.8	57848.8	0.998681	0.935561	7	8	8	1	1	1
XP_003630614.1	G7LIW2	MTR_8g101390	Medicago truncatula	285	31 kDa	iron-regulated ABC transporter ATPase protein [Medicago truncatula]	254976	229797	265803	234625	231395	248003	260333	251465	269514	254976	242900	236257	0.951302	0.939615	5	5	4	1	1	1
XP_013452038.1	A0A072U9H8	MTR_6g043460	Medicago truncatula	348	39 kDa	peroxidase family protein [Medicago truncatula]	296979	309590	299044	254976	296979	290867	167059	151609	142441	168221	149522	150562	0.930664	1.01561	7	6	7	1	1	1
XP_013450365.1	A0A072U5K2	MTR_7g108805	Medicago truncatula	188	21 kDa	60S ribosomal protein L18-3 [Medicago truncatula]	186653	164759	177813	169391	179050	179050	189259	194579	185364	154795	184083	191901	0.996722	0.932497	3	3	3	1	1	1
XP_003591163.1	G7I8R4	MTR_1g083460	Medicago truncatula	187	21 kDa	60S ribosomal protein L18-3 [Medicago truncatula]	363098	336442	358099	324982	365624	368167	334118	350730	318294	275177	316095	331810	1.00107	0.920191	5	5	5	1	1	1
XP_003597619.1	A2Q465	MTR_2g100230 MtrDRAFT_AC155896g32v2	Medicago truncatula	499	55 kDa	DEAD-box ATP-dependent RNA helicase-like protein [Medicago truncatula]	162491	165905	153726	177813	175365	172951	150562	153726	148489	154795	162491	156956	1.09128	1.04741	11	12	12	1	1	1
XP_003600603.1	G7J7W0	MTR_3g064140	Medicago truncatula	387	41 kDa	class I glutamine amidotransferase superfamily protein [Medicago truncatula]	119778	131984	142441	132902	118129	136638	117313	139509	128375	159147	134757	143431	0.983426	1.13536	3	3	3	1	1	1
XP_003602547.1	G7JAX6	MTR_3g095540	Medicago truncatula	172	18 kDa	photosystem I reaction center subunit N [Medicago truncatula]	263967	237901	251465	248003	251465	220436	242900	220436	231395	212927	242900	204253	0.955626	0.950123	5	6	6	1	1	1
XP_003605633.1	G7JRB1	MTR_4g035170	Medicago truncatula	306	34 kDa	adenylate kinase [Medicago truncatula]	92681.9	91405.9	97289.7	99334	88906.4	91405.9	103552	115698	113317	100721	104998	99334	0.993847	0.917267	5	5	5	1	1	1
XP_003607315.1	G7JQL0	MTR_4g076430	Medicago truncatula	329	36 kDa	glucan endo-1,3-beta-glucosidase [Medicago truncatula]	149522	156956	147464	138545	129267	139509	176585	187951	179050	197296	182812	204253	0.8973	1.07501	7	9	7	1	1	1
XP_003607789.2	G7JHG9	MTR_4g082950	Medicago truncatula	981	112 kDa	glycogen/starch/alpha-glucan phosphorylase family protein [Medicago truncatula]	103552	106464	110985	108701	107950	97966.4	104273	102837	108701	103552	102837	98647.9	0.980113	0.965888	12	13	13	1	1	1
XP_003608332.1	G7JTZ5	MTR_4g092750	Medicago truncatula	316	34 kDa	aldo/keto reductase family oxidoreductase [Medicago truncatula]	195933	181549	197296	182812	187951	179050	191901	194579	186653	205674	191901	179050	0.956566	1.00609	9	7	8	1	1	1
XP_003608372.2	G7JU35	MTR_4g093170	Medicago truncatula	537	58 kDa	methylmalonate-semialdehyde dehydrogenase [Medicago truncatula]	123145	159147	139509	154795	182812	169391	179050	164759	155872	175365	175365	152664	1.20198	1.00743	8	8	7	1	1	1
XP_003608775.1	G7JK60	MTR_4g101820	Medicago truncatula	312	34 kDa	Cu/Zn-superoxide dismutase copper chaperone [Medicago truncatula]	231395	248003	228210	202842	236257	229797	269514	248003	231395	282913	256749	236257	0.945293	1.03606	8	7	9	1	1	1
XP_003608964.2	G7JNV8	MTR_4g106880	Medicago truncatula	523	57 kDa	peroxisomal membrane PEX14-like protein, putative [Medicago truncatula]	158048	146445	147464	140479	146445	140479	121450	125733	123145	131072	127488	133826	0.945675	1.05956	8	9	6	1	1	1
XP_003610468.2	G7JJA8	MTR_4g132500	Medicago truncatula	970	110 kDa	leucyl-tRNA synthetase [Medicago truncatula]	182812	180295	190575	171756	181549	187951	207105	194579	202842	212927	191901	193235	0.977558	0.989308	12	10	13	1	1	1
XP_003612199.1	G7JXI6	MTR_5g022440	Medicago truncatula	398	42 kDa	26S proteasome non-ATPase regulatory subunit-like protein [Medicago truncatula]	193235	182812	182812	171756	165905	179050	154795	161369	153726	159147	158048	160254	0.924581	1.01609	4	5	5	1	1	1
XP_013443444.1	A0A072TIU5	MTR_0013s0150	Medicago truncatula	381	41 kDa	DUF3411 domain protein [Medicago truncatula]	124864	135694	121450	124002	124002	120611	142441	138545	139509	142441	141457	149522	0.964938	1.03074	7	6	6	1	1	1
XP_013446016.1	A0A072TT65	MTR_8g064990	Medicago truncatula	328	36 kDa	1,4-dihydroxy-2-naphthoyl-CoA synthase [Medicago truncatula]	118950	121450	117313	150562	161369	151609	195933	187951	195933	225068	220436	205674	1.29584	1.12307	6	6	7	1	1	1
XP_013449969.1	A0A072U2R2	MTR_7g100345	Medicago truncatula	361	39 kDa	diaminopimelate epimerase [Medicago truncatula]	331810	345901	343512	331810	350730	345901	419991	381150	386471	391866	383801	365624	1.00707	0.960996	7	6	7	1	1	1
XP_013450275.1	A0A072U583	MTR_7g107050	Medicago truncatula	578	64 kDa	D-lactate dehydrogenase (cytochrome) [Medicago truncatula]	197296	191901	189259	202842	193235	202842	249728	262144	265803	253214	244589	290867	1.03538	1.01414	8	7	8	1	1	1
XP_013452154.1	B7FJG9	MTR_6g045643	Medicago truncatula	301	32 kDa	C2 domain protein [Medicago truncatula]	167059	153726	187951	144429	129267	141457	158048	146445	130167	130167	144429	125733	0.816047	0.921016	3	6	3	1	1	1
XP_013458464.1	A0A072V2Y5	MTR_4g125970	Medicago truncatula	413	47 kDa	DEAD-box ATP-dependent RNA helicase [Medicago truncatula]	126607	128375	133826	125733	131984	136638	127488	128375	125733	130167	127488	121450	1.01427	0.993472	6	6	6	1	1	1
XP_003589961.2	G7I3R9	MTR_1g042300	Medicago truncatula	483	53 kDa	NADH-ubiquinone oxidoreductase 51 kDa subunit [Medicago truncatula]	160254	158048	139509	162491	176585	174154	159147	180295	172951	241222	212927	220436	1.12105	1.31654	10	7	11	1	1	1
XP_003591397.1	G7ICX7	MTR_1g086990	Medicago truncatula	327	36 kDa	calcium-dependent phosphotriesterase superfamily protein [Medicago truncatula]	142441	145433	137588	160254	155872	151609	162491	170569	156956	169391	152664	163621	1.09936	0.991143	8	8	5	1	1	1
XP_003594242.1	G7IP83	MTR_2g026050	Medicago truncatula	337	39 kDa	calcium-binding protein [Medicago truncatula]	177813	175365	158048	182812	198668	200050	174154	179050	187951	193235	187951	202842	1.13752	1.07923	8	7	9	1	1	1
XP_003600771.1	G7J9Z8	MTR_3g069190	Medicago truncatula	330	36 kDa	2-nitropropane dioxygenase-like protein [Medicago truncatula]	158048	167059	167059	174154	168221	167059	195933	182812	197296	209996	200050	197296	1.03509	1.05434	11	12	10	1	1	1
XP_003601738.1	G7JBD4	MTR_3g084870	Medicago truncatula	239	27 kDa	lipoprotein [Medicago truncatula]	237901	201441	200050	239555	256749	260333	233005	237901	251465	391866	327242	394591	1.18337	1.54173	6	6	8	1	1	1
XP_003603260.1	G7J970	MTR_3g105660	Medicago truncatula	286	30 kDa	NAD(P)-binding rossmann-fold protein [Medicago truncatula]	237901	228210	253214	280959	267652	269514	258535	286863	256749	282913	299044	279018	1.13735	1.07334	5	4	5	1	1	1
XP_003607456.1	G7JSU6	MTR_4g078200	Medicago truncatula	293	32 kDa	prohibitin complex protein [Medicago truncatula]	108701	131984	108701	118129	137588	123145	161369	134757	159147	165905	133826	155872	1.08437	1.00073	6	8	7	1	1	1
XP_003609440.1	G7JFG1	MTR_4g115730	Medicago truncatula	292	32 kDa	NAD-dependent epimerase/dehydratase family protein [Medicago truncatula]	193235	176585	177813	186653	180295	174154	160254	152664	149522	158048	161369	150562	0.988074	1.0163	7	5	7	1	1	1
XP_003610767.1	G7K3S2	MTR_5g006780	Medicago truncatula	371	41 kDa	12-oxophytodienoate reductase-like protein [Medicago truncatula]	35610.1	49667	34877.3	31216	36107.2	35364.2	56658.3	44146.1	51418.5	70239.7	54350.3	65083.3	0.854629	1.24602	6	6	6	1	1	1
XP_003617922.1	G7K4W1	MTR_5g096970	Medicago truncatula	473	52 kDa	carboxy-terminal TIM barrel domain enolase [Medicago truncatula]	116502	120611	123145	114898	114898	114105	97289.7	99334	87682.4	93975.7	85877.9	91405.9	0.954598	0.954111	7	9	8	1	1	1
XP_003624753.1	G7L2L3	MTR_7g087090	Medicago truncatula	278	31 kDa	NADH-cytochrome b5 reductase family protein [Medicago truncatula]	115698	114898	107950	102837	112534	119778	100721	105728	92681.9	104998	97289.7	111757	0.989965	1.04986	5	5	5	1	1	1
XP_003631000.1	G7LBI9	MTR_8g106010	Medicago truncatula	307	34 kDa	import receptor subunit TOM40-like protein [Medicago truncatula]	212927	236257	237901	242900	239555	237901	202842	214408	212927	215899	221969	220436	1.04842	1.04463	8	7	9	1	1	1
XP_013445008.1	A0A072TQB4	MTR_8g036040	Medicago truncatula	358	40 kDa	4-hydroxy-tetrahydrodipicolinate synthase [Medicago truncatula]	177813	214408	215899	184083	208545	215899	246290	190575	212927	241222	185364	197296	1.00067	0.960124	4	5	5	1	1	1
XP_013450322.1	G8A181	MTR_7g107480	Medicago truncatula	414	47 kDa	nuclear pore localization protein NPL4 [Medicago truncatula]	217401	229797	239555	229797	226633	241222	226633	223513	228210	226633	221969	236257	1.01587	1.00959	9	7	8	1	1	1
XP_013451528.1	A0A072U849	MTR_6g027620	Medicago truncatula	980	112 kDa	valyl-tRNA synthetase/valine-tRNA ligase [Medicago truncatula]	159147	162491	158048	154795	164759	159147	174154	179050	179050	182812	174154	186653	0.997948	1.02135	12	10	8	1	1	1
XP_013456669.1	A0A072UXU6	MTR_4g078545	Medicago truncatula	371	40 kDa	ADP/ATP carrier protein [Medicago truncatula]	191901	180295	179050	171756	197296	204253	226633	256749	221969	256749	242900	249728	1.04002	1.06242	5	6	6	1	1	1
XP_013462438.1	A0A072V558	MTR_2g010815	Medicago truncatula	166	18 kDa	regulator of ribonuclease activity protein A [Medicago truncatula]	215899	201441	211456	215899	228210	204253	316095	288858	311744	309590	336442	288858	1.03112	1.01985	5	4	5	1	1	1
XP_013466217.1	A0A072VFN2	MTR_1g026410	Medicago truncatula	543	61 kDa	multi-copper oxidase-like protein [Medicago truncatula]	237901	236257	256749	231395	236257	244589	208545	234625	223513	217401	204253	211456	0.974462	0.949642	6	6	5	1	1	1
XP_013470296.1	A0A072VQR2	MTR_1g112310	Medicago truncatula	1111	120 kDa	protein transporter Sec24-like CEF protein, putative [Medicago truncatula]	193235	205674	181549	215899	236257	212927	207105	204253	214408	220436	217401	209996	1.14579	1.03526	8	9	11	1	1	1
XP_003628184.1	B7FMF6	MTR_8g045300	Medicago truncatula	157	18 kDa	polyketide cyclase/dehydrase and lipid transporter [Medicago truncatula]	84695.6	90147.5	65536	75804.7	81245.5	64633.7	253214	200050	244589	231395	189259	205674	0.922226	0.897507	3	4	3	1	1	1
XP_003606450.1	G7JQF7	MTR_4g060480	Medicago truncatula	417	46 kDa	acyl-CoA dehydrogenase [Medicago truncatula]	391866	355626	353169	338783	389159	350730	365624	353169	368167	341139	329519	336442	0.980022	0.926529	5	7	6	1	1	1
XP_003627628.2	G7LCN7	MTR_8g032340	Medicago truncatula	371	40 kDa	signal recognition particle receptor FtsY [Medicago truncatula]	190575	211456	201441	211456	207105	226633	182812	185364	195933	182812	187951	182812	1.06914	0.981327	7	7	7	1	1	1
XP_003628013.1	G7LID2	MTR_8g041410	Medicago truncatula	241	27 kDa	cysteine protease inhibitor cystatin [Medicago truncatula]	311744	296979	244589	301124	341139	309590	322737	290867	343512	313912	307452	331810	1.11548	0.995882	4	4	4	1	1	1
XP_003629155.1	G7L9G3	MTR_8g073920	Medicago truncatula	539	57 kDa	ubiquitin 1, related protein [Medicago truncatula]	215899	220436	234625	217401	207105	215899	171756	172951	164759	152664	152664	167059	0.95446	0.927221	8	9	9	1	1	1
XP_013446115.1	A0A072TRU7	MTR_8g471180	Medicago truncatula	1297	143 kDa	kinesin-like protein for actin based movement protein [Medicago truncatula]	146445	160254	141457	153726	158048	145433	164759	164759	175365	187951	169391	184083	1.0202	1.07238	15	13	13	1	1	1
XP_013451916.1	A0A072U870	MTR_6g038220	Medicago truncatula	456	51 kDa	UDP-glucosyltransferase family protein [Medicago truncatula]	169391	167059	168221	150562	154795	154795	164759	155872	154795	184083	177813	176585	0.911786	1.13263	7	5	7	1	1	1
XP_013452141.1	A0A072U8R0	MTR_6g045553	Medicago truncatula	474	52 kDa	alcohol acyltransferase [Medicago truncatula]	256749	241222	273276	277091	269514	284881	226633	237901	218913	228210	246290	236257	1.07811	1.03996	7	6	6	1	1	1
XP_013468231.1	A0A072VLG8	MTR_1g066710	Medicago truncatula	325	37 kDa	cationic peroxidase [Medicago truncatula]	215899	212927	211456	223513	229797	242900	200050	189259	179050	182812	175365	172951	1.08735	0.934494	5	4	6	1	1	1
XP_003594849.1	G7INB7	MTR_2g035320	Medicago truncatula	157	17 kDa	ABA-responsive protein [Medicago truncatula]	67378.5	65083.3	62866.3	66450.8	63743.9	62432.1	118950	108701	120611	165905	144429	182812	0.986171	1.41602	2	2	2	1	1	1
XP_003591094.1	G7I824	MTR_1g082760	Medicago truncatula	293	32 kDa	NAD(P)-binding rossmann-fold protein [Medicago truncatula]	318294	345901	338783	355626	422913	414209	262144	284881	275177	256749	280959	280959	1.18921	0.995701	2	2	2	1	1	1
XP_003591472.1	G7IEJ2	MTR_1g087900	Medicago truncatula	491	53 kDa	fumarate hydratase [Medicago truncatula]	116502	150562	137588	181549	184083	189259	149522	145433	170569	217401	208545	201441	1.37128	1.3477	5	5	5	1	1	1
XP_003595890.1	B7FKI4	MTR_2g062980	Medicago truncatula	473	54 kDa	serine carboxypeptidase-like protein [Medicago truncatula]	277091	221969	279018	260333	265803	229797	226633	211456	208545	198668	202842	201441	0.971539	0.932446	6	6	8	1	1	1
XP_003602125.1	G7J5M2	MTR_3g089890	Medicago truncatula	268	29 kDa	thylakoid lumenal 29.8 kDa protein [Medicago truncatula]	128375	123145	124864	109457	103552	96617.7	104998	108701	102127	96617.7	104998	102127	0.822635	0.961742	5	5	5	1	1	1
XP_003602426.1	G7J9N5	MTR_3g093220	Medicago truncatula	400	43 kDa	SPFH domain/band 7 family protein [Medicago truncatula]	107950	116502	95950.3	133826	133826	131072	124864	131072	134757	144429	137588	143431	1.24445	1.08896	7	6	6	1	1	1
XP_003602953.1	G7J579	MTR_3g100750	Medicago truncatula	258	28 kDa	FH protein interacting protein FIP1, putative [Medicago truncatula]	195933	181549	195933	175365	174154	182812	187951	185364	185364	187951	180295	169391	0.928351	0.962337	9	9	8	1	1	1
XP_003608637.1	G7JGI1	MTR_4g098660	Medicago truncatula	715	81 kDa	pentatricopeptide (PPR) repeat protein [Medicago truncatula]	131072	142441	127488	129267	135694	139509	141457	141457	139509	145433	133826	148489	1.00865	1.01261	5	7	5	1	1	1
XP_003610912.2	G7K7W5	MTR_5g008420	Medicago truncatula	780	83 kDa	RNA-binding KH domain protein [Medicago truncatula]	139509	140479	137588	140479	131984	128375	124002	121450	128375	123145	118950	124002	0.959913	0.979325	9	11	11	1	1	1
XP_003612915.2	G7KF38	MTR_5g030500	Medicago truncatula	217	24 kDa	abscisic acid receptor PYR1-like protein [Medicago truncatula]	492581	456419	447026	453266	531607	472515	375903	338783	400100	353169	378517	373306	1.04395	0.991216	6	6	5	1	1	1
XP_003613199.1	G7K076	MTR_5g033920	Medicago truncatula	423	47 kDa	ATP-citrate synthase alpha chain protein [Medicago truncatula]	208545	228210	218913	198668	207105	233005	211456	271388	242900	288858	251465	280959	0.974239	1.13164	5	5	5	1	1	1
XP_003614638.1	G7K1K2	MTR_5g056550	Medicago truncatula	395	45 kDa	alpha/beta-hydrolase superfamily protein [Medicago truncatula]	167059	158048	167059	185364	163621	174154	248003	217401	229797	239555	251465	211456	1.06293	1.01047	5	5	5	1	1	1
XP_003618500.2	G7KKU7	MTR_6g012380	Medicago truncatula	758	85 kDa	granule bound starch synthase [Medicago truncatula]	120611	116502	120611	114898	128375	121450	124002	118950	121450	126607	131984	120611	1.01956	1.04061	8	9	7	1	1	1
XP_003623559.1	G7KX17	MTR_7g072420	Medicago truncatula	481	52 kDa	alanine-glyoxylate aminotransferase-like protein [Medicago truncatula]	234625	228210	225068	277091	246290	253214	195933	208545	198668	220436	223513	215899	1.12893	1.09401	9	6	8	1	1	1
XP_003626160.2	G7KWG6	MTR_7g111710	Medicago truncatula	1020	113 kDa	protein transporter Sec23-like protein [Medicago truncatula]	136638	142441	131072	141457	151609	146445	143431	150562	141457	150562	148489	156956	1.07158	1.04721	7	9	7	1	1	1
XP_003628813.1	G7LHQ5	MTR_8g067080 MTR_8g471110	Medicago truncatula	409	44 kDa	ADP-ribosylation factor GTPase-activating protein AGD10 [Medicago truncatula]	167059	151609	163621	162491	156956	164759	164759	159147	169391	181549	168221	163621	1.00397	1.04073	11	10	11	1	1	1
XP_003629663.2	G7LHU5	MTR_8g085210	Medicago truncatula	906	101 kDa	beta-galactosidase [Medicago truncatula]	145433	134757	145433	140479	135694	137588	177813	182812	190575	184083	165905	172951	0.972131	0.948729	7	7	6	1	1	1
XP_013443377.1	A0A072TJ20	MTR_0018s0260	Medicago truncatula	278	31 kDa	succinate dehydrogenase [ubiquinone] iron-sulfur subunit [Medicago truncatula]	256749	228210	205674	279018	301124	334118	275177	277091	305328	400100	397336	365624	1.3238	1.35619	9	7	8	1	1	1
XP_013450055.1	A0A072U4L9	MTR_7g103280	Medicago truncatula	344	37 kDa	35 kDa seed maturation protein, putative [Medicago truncatula]	350730	353169	341139	282913	316095	327242	331810	324982	386471	322737	318294	348307	0.886332	0.948311	7	6	5	1	1	1
XP_013450340.1	A0A072U5I2	MTR_7g108490	Medicago truncatula	319	35 kDa	GDP-4-keto-6-deoxymannose-3,5-epimerase-4-reductase [Medicago truncatula]	211456	217401	228210	251465	215899	251465	249728	246290	234625	234625	233005	221969	1.094	0.943824	6	5	6	1	1	1
XP_013468480.1	A0A072VL21	MTR_1g069855	Medicago truncatula	371	41 kDa	Rho termination factor, putative [Medicago truncatula]	131984	131984	144429	133826	139509	140479	155872	151609	136638	150562	154795	144429	1.01327	1.01276	6	7	7	1	1	1
XP_013469226.1	A0A072VML9	MTR_1g088980	Medicago truncatula	596	66 kDa	DegP protease [Medicago truncatula]	262144	239555	241222	273276	284881	267652	223513	220436	223513	217401	225068	218913	1.11157	0.990891	5	5	5	1	1	1
XP_013469309.1	A0A072VNH5	MTR_1g090827	Medicago truncatula	1216	136 kDa	coatomer subunit alpha-like protein [Medicago truncatula]	133826	139509	131072	138545	143431	142441	133826	146445	126607	140479	131984	146445	1.04948	1.02957	5	6	7	1	1	1
XP_013469506.1	A0A072VNF5	MTR_1g096240	Medicago truncatula	457	48 kDa	2-oxoacid dehydrogenase acyltransferase family protein [Medicago truncatula]	168221	182812	186653	190575	190575	182812	175365	175365	177813	194579	174154	185364	1.04887	1.04835	8	10	11	1	1	1
XP_003599338.1	G7J0S1	MTR_3g031800	Medicago truncatula	260	30 kDa	gamma interferon inducible lysosomal thiol reductase [Medicago truncatula]	202842	198668	209996	202842	202842	205674	200050	181549	189259	181549	171756	164759	0.999759	0.907519	5	4	5	1	1	1
XP_013455569.1	A0A072UUQ2	MTR_4g045980	Medicago truncatula	303	35 kDa	photosystem II biogenesis protein [Medicago truncatula]	175365	172951	180295	162491	146445	168221	147464	150562	141457	138545	144429	143431	0.902663	0.970245	3	3	3	1	1	1
XP_003591093.1	G7I823	MTR_1g082750	Medicago truncatula	423	46 kDa	translocon at the outer membrane ofs-like protein [Medicago truncatula]	122295	122295	114898	118129	116502	123145	136638	140479	127488	135694	130167	137588	0.99524	0.997143	3	3	3	1	1	1
XP_003592983.1	G7INQ6	MTR_2g006350	Medicago truncatula	576	62 kDa	thiamine-phosphate pyrophosphorylase [Medicago truncatula]	152664	154795	154795	162491	160254	159147	160254	158048	164759	163621	168221	156956	1.04248	1.01188	9	7	7	1	1	1
XP_003604519.2	G7JKL0	MTR_4g014040	Medicago truncatula	115	12 kDa	macrophage migration inhibition factor-like protein [Medicago truncatula]	84110.6	77397.5	58656.4	81245.5	70239.7	67847.1	104998	117313	119778	116502	114898	114105	0.99622	1.00999	10	11	9	1	1	1
XP_003605133.2	B7FGJ7	MTR_4g024550	Medicago truncatula	151	17 kDa	cytoplasmic ribosomal protein S13 [Medicago truncatula]	370728	226633	251465	205674	236257	233005	262144	282913	233005	218913	249728	244589	0.795141	0.916676	4	4	4	1	1	1
XP_003610816.1	G7K555	MTR_5g007350	Medicago truncatula	887	99 kDa	WEB family plant protein [Medicago truncatula]	207105	215899	209996	185364	204253	200050	214408	186653	193235	202842	172951	184083	0.931544	0.942082	7	7	7	1	1	1
XP_003612325.1	G7K016	MTR_5g023830	Medicago truncatula	542	58 kDa	ubiquitin 1, related protein [Medicago truncatula]	155872	135694	164759	142441	137588	143431	150562	161369	139509	158048	154795	142441	0.927979	1.00851	14	6	9	1	1	1
XP_003621131.1	A2Q5T7	MTR_7g009590 MtrDRAFT_AC169177g14v1	Medicago truncatula	351	41 kDa	vacuolar H+ ATPase V0 sector, subunit D [Medicago truncatula]	279018	260333	320508	277091	282913	262144	267652	258535	258535	254976	265803	242900	0.956143	0.973183	8	6	8	1	1	1
XP_003623622.1	G7KY52	MTR_7g073250	Medicago truncatula	233	26 kDa	elongation factor P (EF-P), putative [Medicago truncatula]	211456	217401	248003	205674	181549	207105	249728	258535	234625	241222	220436	221969	0.878065	0.920228	7	6	7	1	1	1
XP_013444870.1	A0A072TZF0	MTR_8g031370	Medicago truncatula	200	22 kDa	carboxy-terminal region remorin [Medicago truncatula]	355626	363098	402883	334118	336442	355626	408507	394591	373306	343512	365624	307452	0.914926	0.864148	5	4	4	1	1	1
XP_013454664.1	A0A072US38	MTR_4g011000	Medicago truncatula	133	14 kDa	alba DNA/RNA-binding protein [Medicago truncatula]	428816	405685	394591	373306	386471	358099	355626	343512	350730	329519	338783	331810	0.909514	0.952608	6	6	4	1	1	1
XP_013456645.1	A0A072UMR5	MTR_4g478190	Medicago truncatula	858	97 kDa	WEB family plant protein [Medicago truncatula]	200050	175365	211456	172951	148489	181549	160254	170569	134757	150562	149522	131072	0.857069	0.926062	5	5	5	1	1	1
XP_013463088.1	Q5QQ34	cope1 MTR_2g032130	Medicago truncatula	289	32 kDa	coatomer epsilon subunit [Medicago truncatula]	127488	118950	126607	132902	125733	122295	144429	136638	143431	145433	142441	148489	1.02113	1.02795	11	8	6	1	1	1
XP_013465608.1	A0A072VC78	MTR_2g105100	Medicago truncatula	396	42 kDa	3-ketoacyl carrier synthase III [Medicago truncatula]	194579	189259	189259	189259	182812	169391	202842	185364	190575	185364	180295	185364	0.9448	0.952039	7	5	6	1	1	1
XP_013447237.1	A0A072TUR4	MTR_8g099720	Medicago truncatula	195	22 kDa	ribosomal protein S6 family protein [Medicago truncatula]	154795	158048	143431	152664	147464	138545	181549	200050	202842	189259	176585	197296	0.961425	0.963551	6	6	7	1	1	1
XP_003630570.1	G7LIR9	MTR_8g099920	Medicago truncatula	137	15 kDa	acyl carrier protein [Medicago truncatula]	375903	327242	348307	311744	358099	313912	316095	292890	263967	288858	296979	242900	0.935615	0.949348	3	3	3	1	1	1
XP_003605600.2	G7JQA8	MTR_4g034770	Medicago truncatula	474	53 kDa	photosystem I assembly protein Ycf4 [Medicago truncatula]	111757	106464	104273	102837	97289.7	120611	125733	131072	110985	122295	115698	131984	0.994558	1.00595	2	2	2	1	1	1
XP_003609754.1	G7JMT6	MTR_4g121880	Medicago truncatula	565	60 kDa	dihydrolipoamide dehydrogenase [Medicago truncatula]	271388	313912	338783	329519	331810	345901	248003	231395	260333	262144	241222	265803	1.08998	1.03979	5	8	6	1	1	1
XP_003611256.1	G7KG86	MTR_5g011990	Medicago truncatula	251	29 kDa	hypothetical protein MTR_5g011990 [Medicago truncatula]	394591	305328	345901	348307	318294	294927	381150	417090	422913	343512	397336	417090	0.919401	0.948233	4	4	4	1	1	1
XP_003615753.2	G7K732	MTR_5g071900	Medicago truncatula	744	83 kDa	fructose-6-phosphate-2-kinase/fructose-2, 6-bisphosphatase [Medicago truncatula]	163621	151609	161369	153726	158048	149522	175365	175365	177813	168221	171756	174154	0.96789	0.972733	5	4	4	1	1	1
XP_003621667.2	G7KT01	MTR_7g021500	Medicago truncatula	1033	119 kDa	importin-like protein [Medicago truncatula]	124864	122295	114105	114105	115698	118129	128375	118950	127488	118950	120611	118950	0.963095	0.956508	10	10	9	1	1	1
XP_003623886.2	G7L3I4	MTR_7g076670	Medicago truncatula	247	28 kDa	phosphomannomutase A1 [Medicago truncatula]	248003	226633	241222	273276	251465	244589	226633	218913	207105	202842	228210	204253	1.0747	0.973423	12	12	10	1	1	1
XP_003624197.1	G7KRK6	MTR_7g080290	Medicago truncatula	276	29 kDa	biotin carboxyl carrier acetyl-CoA carboxylase [Medicago truncatula]	194579	169391	194579	172951	171756	159147	204253	202842	205674	179050	190575	193235	0.902074	0.918551	5	7	7	1	1	1
XP_003625525.2	G7L0M8	MTR_7g100110	Medicago truncatula	1072	118 kDa	endoplasmic reticulum [ER]-type calcium ATPase, putative [Medicago truncatula]	96617.7	98647.9	91405.9	102127	100025	100025	109457	109457	106464	115698	104273	131072	1.05409	1.07888	4	3	3	1	1	1
XP_003625817.1	G7L638	MTR_7g104570	Medicago truncatula	72	8 kDa	ubiquinol-cytochrome C reductase [Medicago truncatula]	316095	296979	299044	327242	303219	316095	301124	294927	303219	309590	299044	296979	1.03776	1.00705	9	10	11	1	1	1
XP_003626104.2	G7KVH9	MTR_7g111080	Medicago truncatula	1329	143 kDa	transducin/WD40 repeat protein [Medicago truncatula]	98647.9	105728	97966.4	93975.7	93975.7	97289.7	97966.4	96617.7	92041.7	96617.7	93975.7	100025	0.943437	1.01393	5	3	4	1	1	1
XP_003629923.2	G7L842	MTR_8g088390	Medicago truncatula	670	73 kDa	evolutionarily carboxy-terminal region protein [Medicago truncatula]	234625	220436	226633	225068	246290	229797	195933	194579	191901	198668	200050	197296	1.02855	1.02335	12	9	8	1	1	1
XP_003629943.2	G7L8S9	MTR_8g088580	Medicago truncatula	724	82 kDa	leucine zipper EF-hand transmembrane protein [Medicago truncatula]	189259	198668	191901	194579	191901	194579	204253	201441	194579	211456	214408	212927	1.00213	1.06417	8	7	5	1	1	1
XP_003630599.2	G7LIU7	MTR_8g101230	Medicago truncatula	316	35 kDa	adhesion regulating molecule protein, putative [Medicago truncatula]	118950	116502	108701	107950	102127	112534	95287.5	104273	101421	101421	94629.3	104998	0.937403	1.00022	9	12	12	1	1	1
XP_013441722.1	A0A072TED7	MTR_0590s0010	Medicago truncatula	359	41 kDa	glucose-6-phosphate 1-dehydrogenase, partial [Medicago truncatula]	113317	114898	99334	116502	130167	130167	91405.9	86475.3	89524.8	85877.9	84110.6	100721	1.15047	1.01235	6	6	7	1	1	1
XP_013450559.1	A0A072U4G1	MTR_7g115550	Medicago truncatula	1004	114 kDa	cell division control protein, putative [Medicago truncatula]	190575	181549	180295	176585	177813	180295	176585	162491	159147	167059	160254	171756	0.967911	1.0017	8	7	7	1	1	1
XP_013460645.1	A0A072UXY7	MTR_3g067690	Medicago truncatula	1111	122 kDa	DegP protease-like protein [Medicago truncatula]	129267	123145	110985	124002	125733	120611	138545	142441	133826	139509	145433	152664	1.01912	1.05495	14	14	9	1	1	1
XP_013463932.1	A0A072V826	MTR_2g054920	Medicago truncatula	351	38 kDa	Serine/Threonine kinase receptor-associated-like protein [Medicago truncatula]	256749	258535	267652	253214	265803	265803	244589	223513	233005	225068	236257	215899	1.00241	0.965936	15	13	13	1	1	1
XP_013466206.1	A0A072VF72	MTR_1g026290	Medicago truncatula	983	103 kDa	scythe protein ubiquitin-like domain protein [Medicago truncatula]	170569	187951	200050	169391	181549	189259	202842	187951	184083	204253	179050	182812	0.967109	0.984758	5	7	7	1	1	1
XP_013469337.1	A0A072VZB7	MTR_1g090957	Medicago truncatula	270	29 kDa	legume lectin beta domain protein, partial [Medicago truncatula]	104273	102127	114105	102837	110985	114105	299044	273276	280959	150562	154795	162491	1.02316	0.548294	10	8	7	1	1	1
XP_013469353.1	A0A072VP40	MTR_1g091040	Medicago truncatula	526	58 kDa	pyruvate kinase family protein [Medicago truncatula]	158048	174154	172951	172951	176585	179050	145433	143431	144429	153726	142441	156956	1.04639	1.04576	5	4	5	1	1	1
XP_003630969.2	G7LBF8	MTR_8g105630	Medicago truncatula	167	19 kDa	phospholipid hydroperoxide glutathione peroxidase [Medicago truncatula]	531607	459594	492581	456419	513498	462791	389159	358099	408507	437827	440872	440872	0.965579	1.14173	8	7	10	1	1	1
XP_003608884.1	B7FMP6	MTR_4g104030	Medicago truncatula	230	26 kDa	nucleoside diphosphate kinase-like protein [Medicago truncatula]	345901	296979	338783	329519	307452	318294	353169	343512	353169	336442	334118	329519	0.973109	0.952592	6	3	4	1	1	1
XP_003621869.1	G7KWU8	MTR_7g024390	Medicago truncatula	648	71 kDa	heat shock cognate 70 kDa protein [Medicago truncatula]	110985	111757	122295	110985	116502	125733	208545	191901	218913	223513	208545	211456	1.02372	1.039	3	4	4	1	1	1
XP_003601854.1	G7J2J8	MTR_3g086150	Medicago truncatula	1822	206 kDa	TGN-related, localized SYP41-interacting protein, putative [Medicago truncatula]	254976	241222	254976	267652	234625	239555	284881	301124	301124	269514	290867	271388	0.987566	0.937596	4	3	3	1	1	1
XP_003590558.1	G7ICQ0	MTR_1g071110	Medicago truncatula	347	39 kDa	2-methyl-6-phytylbenzoquinone methyltransferase [Medicago truncatula]	301124	322737	275177	275177	275177	290867	279018	284881	254976	249728	251465	292890	0.93569	0.969725	7	4	5	1	1	1
XP_003591797.1	G7I467	MTR_1g093100	Medicago truncatula	436	47 kDa	xyloglucanase-specific endoglucanase inhibitor protein [Medicago truncatula]	142441	122295	138545	138545	125733	133826	182812	184083	181549	190575	207105	180295	0.987165	1.05384	7	5	6	1	1	1
XP_003597927.1	G7II91	MTR_2g104110	Medicago truncatula	251	28 kDa	NADH-ubiquinone oxidoreductase 24 kDa subunit, putative [Medicago truncatula]	294927	301124	284881	320508	331810	324982	286863	309590	313912	301124	316095	313912	1.10939	1.02281	6	5	6	1	1	1
XP_003598047.1	G7J056	MTR_3g005670	Medicago truncatula	626	71 kDa	U2 snRNP auxilliary factor, large subunit, splicing factor [Medicago truncatula]	138545	131984	123145	128375	129267	123145	107950	114105	97289.7	123145	114105	115698	0.967265	1.10523	5	5	5	1	1	1
XP_003598677.2	G7IW39	MTR_3g019160	Medicago truncatula	191	21 kDa	NADPH:quinone oxidoreductase-like protein [Medicago truncatula]	102127	98647.9	107204	95950.3	107204	115698	136638	132902	114898	129267	118129	120611	1.03531	0.957259	8	7	7	1	1	1
XP_003598789.1	G7IW97	MTR_3g020970	Medicago truncatula	98	11 kDa	subtilisin inhibitor 1 [Medicago truncatula]	101421	102127	95950.3	100025	96617.7	98647.9	98647.9	100721	95950.3	104998	100025	112534	0.985951	1.0753	4	5	5	1	1	1
XP_003604109.1	G7JUE5	MTR_4g005070	Medicago truncatula	589	65 kDa	high chlorophyll fluorescence phenotype 173 protein [Medicago truncatula]	286863	294927	303219	280959	294927	282913	327242	303219	290867	296979	284881	271388	0.970385	0.926107	5	5	5	1	1	1
XP_003614051.1	G7JWT4	MTR_5g044160	Medicago truncatula	259	29 kDa	14-3-like protein GF14 [Medicago truncatula]	154795	148489	164759	158048	161369	149522	170569	165905	175365	176585	163621	171756	1.00191	1.00024	9	10	8	1	1	1
XP_003624486.1	Q2HUL4	MTR_7g083870 MtrDRAFT_AC149131g5v2	Medicago truncatula	301	32 kDa	short-chain dehydrogenase/reductase [Medicago truncatula]	149522	148489	152664	156956	149522	159147	201441	189259	198668	186653	189259	177813	1.03317	0.939523	5	5	5	1	1	1
XP_003626167.2	G7KWH3	MTR_7g111780	Medicago truncatula	365	40 kDa	GDSL-like lipase/acylhydrolase [Medicago truncatula]	82379.6	94629.3	90147.5	103552	97966.4	100025	143431	136638	139509	152664	138545	138545	1.12872	1.02425	5	7	5	1	1	1
XP_003629679.1	G7LHW1	MTR_8g085380	Medicago truncatula	408	46 kDa	ubiquitin-associated (UBA)/TS-N domain protein [Medicago truncatula]	117313	109457	95950.3	130167	128375	142441	128375	132902	130167	147464	141457	148489	1.24251	1.11743	6	5	6	1	1	1
XP_013449104.1	A0A072U103	MTR_7g066870	Medicago truncatula	860	96 kDa	acetyl-CoA carboxylase, carboxyl transferase, alpha subunit [Medicago truncatula]	280959	284881	286863	258535	294927	284881	348307	307452	296979	334118	318294	305328	0.98316	1.00525	5	6	6	1	1	1
XP_013450737.1	A0A072UG57	MTR_6g004510	Medicago truncatula	942	105 kDa	coiled-coil vesicle tethering-like protein, putative [Medicago truncatula]	162491	149522	139509	150562	153726	144429	161369	162491	169391	168221	161369	168221	0.993787	1.00925	10	8	8	1	1	1
XP_013457207.1	A0A072UQA3	MTR_4g094270	Medicago truncatula	417	47 kDa	26S proteasome regulatory particle triple-A ATPase protein [Medicago truncatula]	174154	172951	161369	176585	172951	195933	169391	169391	179050	239555	198668	220436	1.07276	1.27196	12	12	11	1	1	1
XP_013458448.1	A0A072URQ3	MTR_4g125800	Medicago truncatula	356	40 kDa	MAP kinase kinase [Medicago truncatula]	254976	231395	212927	241222	241222	229797	212927	221969	221969	241222	236257	248003	1.01851	1.10446	9	7	8	1	1	1
XP_003590254.1	G7I7U9	MTR_1g050640	Medicago truncatula	130	14 kDa	peptidase inhibitor I9 [Medicago truncatula]	368167	378517	345901	343512	373306	350730	327242	279018	311744	307452	280959	301124	0.977084	0.968988	8	7	5	1	1	1
XP_003603987.1	G7J7R2	MTR_3g117290	Medicago truncatula	209	24 kDa	dehydrin [Medicago truncatula]	402883	414209	462791	419991	383801	383801	593957	561918	598089	509951	527935	485799	0.927893	0.868709	4	3	4	1	1	1
XP_013445249.1	I3T217	MTR_8g045735	Medicago truncatula	157	18 kDa	polyketide cyclase/dehydrase and lipid transporter [Medicago truncatula]	88292.3	80127	70728.3	84695.6	72214.5	88906.4	142441	165905	241222	160254	179050	343512	1.02789	1.24246	3	3	3	1	1	1
XP_003590415.2	G7I9E0	MTR_1g061850	Medicago truncatula	257	28 kDa	FKBP-type peptidyl-prolyl cis-trans isomerase [Medicago truncatula]	265803	277091	303219	284881	284881	294927	355626	336442	322737	313912	324982	288858	1.02195	0.914216	3	3	3	1	1	1
XP_003599555.1	G7IZP1	MTR_3g035130	Medicago truncatula	515	56 kDa	long-chain acyl-CoA synthetase [Medicago truncatula]	279018	290867	280959	303219	348307	307452	265803	251465	277091	294927	280959	277091	1.12709	1.07379	3	2	2	1	1	1
XP_003603276.1	G7J9S7	MTR_3g105820	Medicago truncatula	552	62 kDa	translocon at the inner envelope membrane ofs protein 55-II [Medicago truncatula]	215899	231395	193235	212927	229797	207105	256749	251465	265803	256749	258535	267652	1.01452	1.01152	5	6	5	1	1	1
XP_003603582.1	G7J2W4	MTR_3g109330	Medicago truncatula	439	49 kDa	myosin heavy chain-like protein [Medicago truncatula]	167059	170569	150562	163621	189259	158048	189259	182812	200050	179050	175365	195933	1.04657	0.961943	6	6	6	1	1	1
XP_003603838.1	G7J5X1	MTR_3g114780	Medicago truncatula	360	40 kDa	24-methylenesterol C-methyltransferase [Medicago truncatula]	226633	246290	241222	246290	262144	242900	211456	209996	202842	198668	200050	215899	1.05207	0.984499	9	7	8	1	1	1
XP_003610804.1	B7FGX7	MTR_5g007210	Medicago truncatula	163	18 kDa	transmembrane protein, putative [Medicago truncatula]	292890	273276	254976	263967	286863	254976	313912	292890	309590	313912	322737	299044	0.981323	1.02106	6	5	5	1	1	1
XP_003624412.1	G7KV99	MTR_7g082910	Medicago truncatula	340	37 kDa	pheromone receptor, (AR401), putative [Medicago truncatula]	218913	200050	191901	200050	194579	190575	186653	181549	170569	170569	172951	177813	0.957995	0.967632	8	8	8	1	1	1
XP_003625228.2	G7KUI6	MTR_7g092860	Medicago truncatula	525	59 kDa	adenylosuccinate lyase [Medicago truncatula]	208545	212927	209996	171756	218913	215899	311744	260333	329519	296979	271388	301124	0.960569	0.964392	4	4	4	1	1	1
XP_003626294.1	G7KYP4	MTR_7g113570	Medicago truncatula	966	110 kDa	endo-beta-mannosidase-like mannosylglycoprotein [Medicago truncatula]	167059	159147	167059	156956	150562	147464	137588	153726	140479	141457	140479	151609	0.922387	1.00406	9	8	8	1	1	1
XP_003630590.1	G7LIT8	MTR_8g100110	Medicago truncatula	603	68 kDa	signal recognition particle 68 kDa protein [Medicago truncatula]	168221	154795	151609	154795	174154	169391	144429	149522	132902	156956	145433	169391	1.04996	1.10525	7	8	6	1	1	1
XP_013447851.1	A0A072TYG8	MTR_7g023060	Medicago truncatula	558	64 kDa	glycoside hydrolase family 20 domain protein [Medicago truncatula]	207105	208545	231395	208545	202842	218913	198668	208545	182812	190575	195933	174154	0.974122	0.950233	9	11	8	1	1	1
XP_013456572.1	A0A072UNG4	MTR_4g075610	Medicago truncatula	375	41 kDa	calcium-binding EF-hand protein [Medicago truncatula]	144429	142441	149522	131072	126607	149522	110985	111757	108701	120611	117313	107950	0.93311	1.04354	8	11	8	1	1	1
XP_013467694.1	A0A072VJE7	MTR_1g054310	Medicago truncatula	239	27 kDa	40S ribosomal protein S5-2 [Medicago truncatula]	214408	172951	181549	182812	200050	231395	208545	228210	194579	234625	225068	265803	1.07971	1.14915	7	8	7	1	1	1
XP_003626150.1	G7KWF6	MTR_7g111590	Medicago truncatula	207	24 kDa	60S ribosomal L13-like protein [Medicago truncatula]	130167	159147	107204	115698	154795	101421	171756	161369	150562	139509	136638	164759	0.937951	0.911554	7	6	6	1	1	1
XP_013464220.1	A0A072VJD3	MTR_2g066750	Medicago truncatula	110	11 kDa	60S acidic ribosomal protein [Medicago truncatula]	169391	153726	158048	145433	125733	140479	130167	148489	125733	129267	141457	136638	0.855519	1.00735	4	4	4	1	1	1
XP_003618480.2	G7KKG9	MTR_6g012080	Medicago truncatula	265	28 kDa	light-harvesting complex I chlorophyll A/B-binding protein [Medicago truncatula]	428816	389159	459594	434802	485799	365624	242900	194579	162491	218913	211456	167059	1.00678	0.995765	5	4	4	1	1	1
XP_003590600.1	G7IDL5	MTR_1g071610	Medicago truncatula	743	82 kDa	acetyl-CoA carboxylase, putative [Medicago truncatula]	130167	123145	133826	139509	136638	144429	159147	174154	154795	195933	202842	189259	1.08637	1.20475	3	3	3	1	1	1
XP_003597818.1	G7IMF4	MTR_2g102660	Medicago truncatula	1427	160 kDa	drug resistance transporter-like ABC domain protein [Medicago truncatula]	195933	201441	168221	187951	201441	198668	176585	175365	181549	185364	175365	208545	1.03972	1.06706	2	2	1	1	1	0.97
XP_003609165.2	G7JT40	MTR_4g112680	Medicago truncatula	601	67 kDa	phenylalanyl-tRNA synthetase beta chain [Medicago truncatula]	160254	161369	161369	161369	177813	174154	161369	161369	165905	177813	159147	171756	1.06282	1.04108	8	7	6	1	1	1
XP_003611217.1	G7KG47	MTR_5g011550	Medicago truncatula	233	26 kDa	ATP-dependent Clp protease [Medicago truncatula]	363098	305328	311744	303219	338783	316095	327242	313912	303219	290867	322737	269514	0.977481	0.935137	11	12	11	1	1	1
XP_003615008.2	G7KA64	MTR_5g062430	Medicago truncatula	782	86 kDa	glycoside hydrolase family 3 protein [Medicago truncatula]	148489	149522	152664	165905	176585	194579	176585	169391	184083	256749	233005	205674	1.1917	1.31198	6	7	7	1	1	1
XP_003621816.1	G7KVR7	MTR_7g023740	Medicago truncatula	386	42 kDa	polygalacturonase inhibitor [Medicago truncatula]	331810	292890	373306	271388	280959	275177	212927	214408	209996	242900	237901	237901	0.829177	1.12767	6	6	5	1	1	1
XP_003623202.2	G7L6H6	MTR_7g065660	Medicago truncatula	225	26 kDa	glutathione S-transferase, amino-terminal domain protein [Medicago truncatula]	134757	142441	153726	139509	133826	148489	177813	171756	159147	205674	187951	174154	0.978886	1.1161	11	11	10	1	1	1
XP_003627519.1	B7FGY0	MTR_8g027080	Medicago truncatula	142	16 kDa	cytochrome b5-like heme/steroid-binding domain protein [Medicago truncatula]	189259	182812	215899	177813	171756	175365	136638	147464	140479	130167	128375	160254	0.89279	0.986372	8	8	6	1	1	1
XP_003630428.1	G7LGH6	MTR_8g095440	Medicago truncatula	503	57 kDa	calmodulin-domain kinase CDPK protein [Medicago truncatula]	147464	159147	153726	154795	142441	151609	155872	159147	161369	164759	140479	161369	0.975037	0.979471	6	8	8	1	1	1
XP_013451444.1	A0A072U6U8	MTR_6g024140	Medicago truncatula	206	23 kDa	plant-specific import receptor subunit TOM20 [Medicago truncatula]	205674	218913	221969	228210	209996	239555	237901	236257	249728	241222	236257	236257	1.04826	0.985979	4	3	4	1	1	1
XP_013452756.1	A0A072UAH3	MTR_6g073003	Medicago truncatula	593	62 kDa	3,4-dihydroxy-2-butanone kinase, putative [Medicago truncatula]	140479	139509	142441	135694	138545	144429	124002	125733	116502	128375	117313	121450	0.991098	1.00246	9	7	9	1	1	1
XP_013460922.1	A0A072UZU4	MTR_3g074830	Medicago truncatula	345	38 kDa	phosphate-responsive 1 family protein, partial [Medicago truncatula]	305328	299044	292890	318294	378517	348307	324982	322737	334118	318294	334118	331810	1.16479	1.00243	5	6	8	1	1	1
XP_013470465.1	A0A072VSV4	MTR_1g115525	Medicago truncatula	1190	132 kDa	splicing factor 3B subunit-like protein [Medicago truncatula]	99334	108701	102127	106464	102127	99334	93326.6	103552	105728	110218	91405.9	114898	0.992788	1.04598	11	11	8	1	1	1
XP_013456100.1	A0A072UL44	MTR_4g063710	Medicago truncatula	649	71 kDa	heat shock cognate 70 kDa protein [Medicago truncatula]	606438	589855	524288	506429	632191	598089	971598	767603	1.13952e+06	951603	794672	919188	1.00937	0.925918	5	5	4	1	1	1
XP_003604640.2	G7JN11	MTR_4g015420	Medicago truncatula	528	60 kDa	cyanogenic beta-glucosidase, putative [Medicago truncatula]	81810.6	88292.3	77935.9	89524.8	85877.9	82952.6	355626	322737	405685	338783	320508	368167	1.04159	0.947797	8	8	9	1	1	1
XP_003590651.1	G7IED3	MTR_1g072270	Medicago truncatula	914	102 kDa	FZO-like protein [Medicago truncatula]	154795	150562	151609	139509	147464	146445	150562	144429	139509	133826	129267	136638	0.948467	0.91998	4	3	4	1	1	1
XP_003592523.2	G7IEX3	MTR_1g106940	Medicago truncatula	632	70 kDa	vacuolar-sorting receptor-like protein [Medicago truncatula]	223513	209996	225068	209996	189259	221969	244589	246290	241222	239555	220436	225068	0.943282	0.935744	2	2	2	1	1	1
XP_003596788.1	G7ITQ0	MTR_2g086160	Medicago truncatula	438	49 kDa	AAA-type ATPase family protein [Medicago truncatula]	161369	158048	142441	181549	169391	179050	172951	177813	163621	170569	168221	191901	1.14752	1.0317	12	10	11	1	1	1
XP_003596916.1	G7IRG5	MTR_2g087660	Medicago truncatula	417	46 kDa	DnaJ-class molecular chaperone [Medicago truncatula]	195933	191901	189259	191901	220436	236257	220436	241222	223513	263967	246290	260333	1.1239	1.12467	7	7	7	1	1	1
XP_003603940.1	B7FMY9	MTR_3g116830	Medicago truncatula	178	20 kDa	adenine nucleotide alpha hydrolase superfamily protein [Medicago truncatula]	191901	194579	198668	185364	187951	189259	159147	152664	149522	165905	162491	162491	0.961421	1.06406	13	10	9	1	1	1
XP_003604937.1	B7FKA1	MTR_4g021570	Medicago truncatula	370	41 kDa	armadillo/beta-catenin-like repeat protein [Medicago truncatula]	209996	207105	201441	204253	207105	205674	174154	164759	152664	159147	156956	160254	0.997559	0.969039	8	7	7	1	1	1
XP_003606253.1	G7JKZ0	MTR_4g055260	Medicago truncatula	509	56 kDa	2-carboxy-D-arabinitol 1-phosphate (CA1P) phosphatase [Medicago truncatula]	208545	189259	233005	176585	171756	176585	194579	175365	171756	162491	169391	150562	0.832146	0.890612	6	6	6	1	1	1
XP_013444043.1	A0A072TWZ7	MTR_8g010550	Medicago truncatula	338	37 kDa	5-hydroxyisourate hydrolase [Medicago truncatula]	127488	135694	124002	126607	131072	124002	132902	118950	124002	125733	118950	130167	0.985787	0.997329	7	6	5	1	1	1
XP_013444890.1	A0A072TZG2	MTR_8g031550	Medicago truncatula	1174	126 kDa	potassium efflux antiporter [Medicago truncatula]	122295	132902	130167	119778	119778	120611	141457	149522	138545	140479	124864	142441	0.934616	0.949386	7	6	6	1	1	1
XP_013446398.1	I3SMR6	MTR_8g077180	Medicago truncatula	226	25 kDa	soluble inorganic pyrophosphatase [Medicago truncatula]	175365	172951	185364	177813	161369	156956	150562	151609	160254	161369	152664	145433	0.929655	0.9936	8	5	4	1	1	1
XP_013450228.1	A0A072U4H5	MTR_7g106440	Medicago truncatula	318	35 kDa	33 kDa ribonucleoprotein [Medicago truncatula]	343512	299044	341139	307452	334118	307452	311744	296979	313912	305328	329519	303219	0.964752	1.01673	10	10	9	1	1	1
XP_013456535.1	A0A072UME9	MTR_4g074350	Medicago truncatula	567	66 kDa	delta(24)-sterol reductase-like protein [Medicago truncatula]	185364	200050	198668	193235	201441	209996	189259	184083	174154	207105	168221	195933	1.03525	1.0434	4	5	4	1	1	1
XP_013457113.1	A0A072UMW4	MTR_4g091060	Medicago truncatula	318	36 kDa	riboflavin kinase/fmn hydrolase [Medicago truncatula]	136638	140479	140479	141457	130167	124864	122295	124002	112534	122295	112534	126607	0.94945	1.00726	5	4	4	1	1	1
XP_013460714.1	A0A072V034	MTR_3g068150	Medicago truncatula	224	23 kDa	thylakoid lumenal 15 kDa protein [Medicago truncatula]	267652	253214	280959	229797	228210	218913	229797	207105	212927	180295	191901	170569	0.844223	0.835244	5	8	10	1	1	1
XP_013463005.1	A0A072VFU7	MTR_2g029815	Medicago truncatula	352	38 kDa	peroxidase family protein [Medicago truncatula]	189259	189259	190575	198668	179050	187951	207105	204253	185364	212927	195933	201441	0.993984	1.02276	6	7	5	1	1	1
XP_003596359.1	G7IH45	MTR_2g076340	Medicago truncatula	407	45 kDa	uroporphyrinogen decarboxylase [Medicago truncatula]	368167	381150	386471	338783	386471	378517	370728	343512	381150	365624	327242	360590	0.971811	0.961718	4	4	4	1	1	1
XP_003629700.1	G7LHY2	MTR_8g085580	Medicago truncatula	172	19 kDa	transmembrane protein, putative [Medicago truncatula]	91405.9	85877.9	93326.6	83529.6	84695.6	81245.5	96617.7	100025	100721	95950.3	95950.3	91405.9	0.921881	0.952729	3	3	4	1	1	1
XP_003590471.1	G7IBI3	MTR_1g064090	Medicago truncatula	712	77 kDa	phenylalanine ammonia-lyase-like protein [Medicago truncatula]	95950.3	87682.4	97966.4	85877.9	80684.3	95287.5	104998	104998	98647.9	102127	103552	103552	0.929867	1.0019	6	4	8	1	1	1
XP_003591924.2	G7I3B2	MTR_1g095250	Medicago truncatula	436	48 kDa	chorismate synthase [Medicago truncatula]	176585	164759	148489	194579	185364	194579	191901	197296	191901	205674	215899	195933	1.17289	1.06266	5	5	2	1	1	1
XP_003592489.1	G7IET9	MTR_1g106550	Medicago truncatula	373	41 kDa	ATP-dependent Clp protease proteolytic protein [Medicago truncatula]	158048	179050	174154	176585	191901	170569	134757	124002	130167	159147	136638	159147	1.05438	1.16972	8	8	8	1	1	1
XP_003593563.1	G7IPR9	MTR_2g013440	Medicago truncatula	213	24 kDa	rubber elongation factor protein [Medicago truncatula]	204253	204253	214408	214408	214408	214408	115698	124864	122295	118129	135694	125733	1.0326	1.04602	7	8	8	1	1	1
XP_003594487.1	A4UN77	PRX2 MTR_2g029750	Medicago truncatula	354	38 kDa	peroxidase family protein [Medicago truncatula]	193235	197296	228210	223513	211456	244589	231395	212927	208545	320508	290867	280959	1.09829	1.36679	5	4	5	1	1	1
XP_003600251.1	G7J1I9	MTR_3g055990	Medicago truncatula	481	51 kDa	heterogeneous nuclear ribonucleoprotein 27C, putative [Medicago truncatula]	137588	136638	142441	136638	125733	128375	134757	132902	124864	126607	114105	135694	0.937788	0.958941	6	5	6	1	1	1
XP_003601188.1	G7J4S1	MTR_3g076990	Medicago truncatula	510	57 kDa	plant intracellular ras-group-related LRR protein [Medicago truncatula]	228210	225068	226633	208545	202842	217401	204253	231395	215899	211456	214408	215899	0.924811	0.984983	7	6	5	1	1	1
XP_003602680.1	G7JC82	MTR_3g096900	Medicago truncatula	781	88 kDa	beta-galactosidase [Medicago truncatula]	171756	197296	186653	214408	221969	244589	205674	217401	209996	286863	251465	253214	1.22541	1.25032	6	6	6	1	1	1
XP_003602847.1	G7J4G2	MTR_3g099590	Medicago truncatula	290	33 kDa	RNA recognition motif [Medicago truncatula]	211456	246290	271388	198668	237901	226633	324982	292890	299044	305328	275177	294927	0.909574	0.954757	8	11	8	1	1	1
XP_003603858.2	G7J5Z1	MTR_3g115980	Medicago truncatula	617	70 kDa	ribophorin I family protein [Medicago truncatula]	186653	176585	152664	181549	179050	165905	176585	190575	184083	176585	179050	194579	1.02055	0.998133	9	10	11	1	1	1
XP_003606665.1	G7JUT2	MTR_4g064110	Medicago truncatula	457	52 kDa	OSBP(oxysterol-binding protein)-related protein 4C [Medicago truncatula]	211456	208545	209996	205674	217401	202842	185364	174154	177813	187951	170569	181549	0.993525	1.0051	5	5	4	1	1	1
XP_003617619.1	G7K8M5	MTR_5g093570	Medicago truncatula	384	43 kDa	aspartate carbamoyltransferase, catalytic chain [Medicago truncatula]	212927	208545	218913	234625	223513	228210	204253	200050	187951	200050	209996	193235	1.07177	1.01862	7	9	8	1	1	1
XP_003624755.1	G7L2L5	MTR_7g087110	Medicago truncatula	368	39 kDa	O-acetylserine (thiol) lyase [Medicago truncatula]	155872	150562	160254	149522	145433	159147	154795	154795	142441	159147	154795	137588	0.973033	0.998894	6	6	6	1	1	1
XP_003625286.1	G7KW94	MTR_7g093500	Medicago truncatula	354	40 kDa	activator of 90 kDa heat shock ATPase-like protein [Medicago truncatula]	163621	171756	175365	176585	170569	176585	189259	191901	190575	191901	189259	194579	1.02545	1.007	7	7	8	1	1	1
XP_003630077.2	G7LAF4	MTR_8g091480	Medicago truncatula	764	85 kDa	inner membrane protein [Medicago truncatula]	225068	204253	233005	204253	198668	195933	211456	200050	193235	200050	194579	198668	0.904169	0.981076	7	9	6	1	1	1
XP_003630940.1	G7LAK8	MTR_8g105250	Medicago truncatula	320	36 kDa	ubiquitin fusion degradation 1 protein [Medicago truncatula]	400100	383801	411348	402883	422913	391866	365624	338783	345901	343512	368167	331810	1.01875	0.993508	9	7	7	1	1	1
XP_013461320.1	A0A072VB39	MTR_3g088645	Medicago truncatula	214	25 kDa	NAD(P)H-quinone oxidoreductase subunit M [Medicago truncatula]	316095	292890	309590	267652	273276	251465	309590	267652	273276	242900	253214	236257	0.862633	0.861088	7	5	5	1	1	1
XP_013462138.1	A0A072V483	MTR_3g112050	Medicago truncatula	369	41 kDa	ornithine carbamoyltransferase [Medicago truncatula]	135694	142441	141457	145433	141457	143431	149522	132902	148489	146445	141457	142441	1.02557	0.998675	5	7	5	1	1	1
XP_013463350.1	A0A072V7S2	MTR_2g438140	Medicago truncatula	690	74 kDa	ATP-dependent zinc metalloprotease FTSH protein [Medicago truncatula]	241222	249728	214408	244589	241222	215899	271388	265803	275177	275177	269514	282913	0.994828	1.01875	6	5	5	1	1	1
XP_013467327.1	B7FGG9	MTR_1g049370	Medicago truncatula	233	27 kDa	acyl-CoA N-acyltransferase (NAT) family protein [Medicago truncatula]	254976	246290	275177	249728	279018	292890	280959	273276	269514	311744	284881	280959	1.05821	1.06535	6	6	6	1	1	1
XP_003602403.1	G7J922	MTR_3g092980	Medicago truncatula	218	24 kDa	nascent proteinassociated complex alpha chain [Medicago truncatula]	400100	338783	386471	318294	370728	345901	348307	327242	334118	341139	341139	303219	0.919643	0.97606	8	6	6	1	1	1
XP_003593745.1	B7FHA3	MTR_2g015680	Medicago truncatula	86	10 kDa	40S ribosomal protein S27-1 [Medicago truncatula]	104998	91405.9	92041.7	121450	124864	150562	113317	125733	151609	191901	151609	225068	1.37591	1.45543	7	7	5	1	1	1
XP_003594353.1	A2Q5G2	MTR_2g027660 MtrDRAFT_AC161399g33v2	Medicago truncatula	211	23 kDa	RAB GTPase-like protein C2B [Medicago truncatula]	190575	186653	182812	189259	185364	194579	182812	205674	185364	193235	194579	197296	1.01636	1.01962	4	4	3	1	1	1
XP_003596717.1	G7IM82	MTR_2g084020	Medicago truncatula	318	34 kDa	lignin biosynthetic peroxidase [Medicago truncatula]	128375	129267	127488	129267	119778	118129	124864	129267	126607	163621	140479	143431	0.953377	1.17543	2	2	2	1	1	1
XP_003599380.1	B7FHU0	MTR_3g032530	Medicago truncatula	340	38 kDa	S-adenosyl-methionine-sterol-C-methyltransferase [Medicago truncatula]	181549	190575	198668	207105	209996	214408	175365	189259	172951	187951	179050	177813	1.10637	1.01347	6	4	7	1	1	1
XP_003599947.1	G7J1A1	MTR_3g049410	Medicago truncatula	466	51 kDa	tryptophan synthase beta type 2 [Medicago truncatula]	85877.9	94629.3	81245.5	104998	108701	105728	84110.6	91405.9	104273	99334	91405.9	105728	1.22034	1.05961	6	5	5	1	1	1
XP_003600653.1	G7J8M7	MTR_3g064740	Medicago truncatula	508	58 kDa	glutamate decarboxylase [Medicago truncatula]	231395	246290	244589	236257	263967	246290	217401	201441	211456	225068	212927	215899	1.03356	1.03744	8	7	8	1	1	1
XP_003602440.1	G7J9P9	MTR_3g093380	Medicago truncatula	263	28 kDa	protein translocase, putative [Medicago truncatula]	123145	129267	125733	181549	191901	209996	146445	147464	153726	179050	168221	189259	1.54291	1.19859	4	5	5	1	1	1
XP_003604167.1	G7JVM7	MTR_4g006200	Medicago truncatula	315	36 kDa	glutamyl-tRNA reductase-binding protein [Medicago truncatula]	128375	122295	118950	133826	118129	124002	128375	141457	140479	130167	140479	134757	1.01714	0.988039	9	5	7	1	1	1
XP_003611339.1	G7JXE0	MTR_5g012920	Medicago truncatula	664	74 kDa	peroxisomal acyl-coenzyme A oxidase-like protein [Medicago truncatula]	160254	176585	159147	182812	190575	195933	138545	158048	142441	172951	164759	175365	1.14786	1.16865	5	5	4	1	1	1
XP_003611828.1	G7K9E3	MTR_5g018300	Medicago truncatula	263	30 kDa	methylesterase [Medicago truncatula]	147464	102837	109457	120611	95950.3	120611	141457	179050	162491	174154	215899	171756	0.937221	1.16317	7	6	5	1	1	1
XP_003618221.1	G7KHM7	MTR_6g006190	Medicago truncatula	175	20 kDa	universal stress family protein [Medicago truncatula]	414209	397336	431799	370728	419991	400100	383801	350730	343512	345901	350730	334118	0.957755	0.95613	8	8	9	1	1	1
XP_003621017.2	G7KWQ5	MTR_7g006100	Medicago truncatula	812	90 kDa	phosphoenolpyruvate phosphomutase [Medicago truncatula]	233005	223513	233005	209996	215899	218913	97966.4	119778	73731.8	97289.7	99334	85877.9	0.935152	0.969211	5	5	5	1	1	1
XP_003621530.1	G7KR25	MTR_7g016700	Medicago truncatula	389	43 kDa	chalcone and stilbene synthase family protein [Medicago truncatula]	299044	320508	343512	405685	437827	443938	290867	263967	296979	348307	391866	336442	1.33683	1.26391	6	6	6	1	1	1
XP_003625224.1	A2Q4U5	MTR_7g092810 MtrDRAFT_AC157891g18v2	Medicago truncatula	558	61 kDa	tubulin-binding cofactor C domain protein [Medicago truncatula]	170569	169391	177813	171756	174154	170569	150562	155872	147464	148489	149522	159147	0.997499	1.00718	3	4	3	1	1	1
XP_003625225.1	A2Q4U4	MTR_7g092820 MtrDRAFT_AC157891g17v2	Medicago truncatula	234	26 kDa	rhodanese/cell cycle control phosphatase superfamily protein [Medicago truncatula]	256749	225068	242900	218913	234625	229797	307452	282913	273276	284881	288858	260333	0.942901	0.965762	4	3	4	1	1	1
XP_003625373.2	G7KXF7	MTR_7g098430	Medicago truncatula	826	91 kDa	Pre-mRNA-processing factor 39 [Medicago truncatula]	146445	150562	147464	143431	138545	134757	122295	122295	125733	126607	114898	130167	0.937595	1.00365	7	8	7	1	1	1
XP_003631017.1	G7LCC6	MTR_8g106170	Medicago truncatula	804	89 kDa	SWAP (suppressor-of-white-APricot)/surp domain protein [Medicago truncatula]	189259	194579	189259	194579	191901	176585	160254	159147	158048	165905	156956	165905	0.982495	1.02371	4	4	4	1	1	1
XP_013446140.1	A0A072TRX4	MTR_8g069525	Medicago truncatula	589	65 kDa	anthranilate phosphoribosyltransferase [Medicago truncatula]	234625	231395	244589	229797	231395	241222	246290	236257	236257	233005	228210	215899	0.988466	0.941999	10	8	10	1	1	1
XP_013456902.1	A0A072UPJ9	MTR_4g087935	Medicago truncatula	577	64 kDa	apoptosis inhibitory protein 5 (API5) [Medicago truncatula]	221969	233005	226633	211456	218913	223513	217401	228210	215899	253214	226633	239555	0.959325	1.08752	9	10	11	1	1	1
XP_013457678.1	A0A072UPD8	MTR_4g102810	Medicago truncatula	580	64 kDa	Ara4-interacting protein [Medicago truncatula]	134757	143431	148489	136638	134757	135694	108701	120611	110985	107950	113317	121450	0.954091	1.00711	9	8	6	1	1	1
XP_013464449.1	A0A072V8X6	MTR_2g072510	Medicago truncatula	277	30 kDa	chalcone-flavanone isomerase family protein [Medicago truncatula]	280959	262144	286863	282913	256749	246290	234625	218913	258535	221969	234625	228210	0.94697	0.961704	8	9	12	1	1	1
XP_013465236.1	A0A072VCE6	MTR_2g091205	Medicago truncatula	581	63 kDa	ketol-acid reductoisomerase [Medicago truncatula]	153726	142441	148489	161369	150562	148489	126607	126607	145433	121450	131984	151609	1.03545	1.01604	8	9	8	1	1	1
XP_013466513.1	I3T9Y8	MTR_1g030820	Medicago truncatula	153	17 kDa	polyketide cyclase/dehydrase and lipid transporter [Medicago truncatula]	440872	391866	373306	405685	336442	370728	237901	241222	294927	223513	201441	251465	0.922732	0.873871	5	4	5	1	1	1
XP_013466891.1	A0A072VGN4	MTR_1g037680	Medicago truncatula	186	21 kDa	thioredoxin-like protein [Medicago truncatula]	159147	176585	169391	172951	202842	202842	324982	277091	248003	292890	303219	254976	1.14553	1.00119	5	6	5	1	1	1
XP_003617142.1	Q71JC5	MTR_5g088320	Medicago truncatula	149	17 kDa	EF hand calcium-binding family protein [Medicago truncatula]	251465	236257	284881	241222	223513	248003	215899	214408	217401	211456	211456	217401	0.922514	0.988583	4	5	4	1	1	1
XP_003593492.2	G7INY1	MTR_2g012770	Medicago truncatula	851	98 kDa	disease resistance protein (TIR-NBS-LRR class) [Medicago truncatula]	324982	100025	115698	288858	131072	170569	706338	1048576	1.17156e+06	925581	1.19618e+06	1.2045e+06	1.09209	1.13661	3	6	5	1	1	1
XP_003594859.2	G7INC7	MTR_2g035470	Medicago truncatula	319	36 kDa	Mo-molybdopterin cofactor sulfurase [Medicago truncatula]	237901	193235	217401	234625	234625	234625	118129	152664	154795	118950	142441	152664	1.08533	0.972901	3	3	4	1	1	1
XP_003596833.1	G7ITU5	MTR_2g086600	Medicago truncatula	301	34 kDa	N-carbamoylputrescine amidohydrolase, putative [Medicago truncatula]	144429	142441	131072	132902	152664	131072	170569	182812	161369	162491	158048	165905	0.996881	0.94501	2	1	1	1	0.99	0.98
XP_003597734.2	Q2HU52	MTR_2g101700 MtrDRAFT_AC149489g2v2	Medicago truncatula	992	113 kDa	coiled-coil vesicle tethering protein, putative [Medicago truncatula]	145433	137588	143431	132902	131072	132902	131984	122295	127488	118950	124864	122295	0.930642	0.958988	5	4	6	1	1	1
XP_003599919.1	G7IZY8	GATA MTR_3g048950	Medicago truncatula	537	57 kDa	aspartyl/glutamyl-tRNA(Asn/Gln) amidotransferase subunit A [Medicago truncatula]	136638	141457	133826	127488	129267	124002	135694	136638	135694	132902	124002	127488	0.924345	0.942074	4	3	4	1	1	1
XP_003601259.1	G7J5F4	MTR_3g077740	Medicago truncatula	893	99 kDa	pantothenate kinase [Medicago truncatula]	223513	228210	221969	212927	217401	244589	187951	201441	204253	215899	191901	217401	1.00182	1.05315	8	8	9	1	1	1
XP_003601419.1	G7J7B0	MTR_3g080500	Medicago truncatula	731	83 kDa	copper amine oxidase, enzyme domain protein [Medicago truncatula]	280959	263967	269514	265803	284881	271388	248003	215899	253214	231395	233005	221969	1.00937	0.957123	6	6	6	1	1	1
XP_003601936.1	G7J3Q2	MTR_3g087030	Medicago truncatula	438	48 kDa	molecular chaperone Hsp40/DnaJ family protein [Medicago truncatula]	105728	112534	112534	133826	141457	155872	155872	158048	158048	211456	181549	181549	1.30339	1.21736	10	10	10	1	1	1
XP_003612801.1	G7KCB4	MTR_5g029230	Medicago truncatula	457	50 kDa	phospholipid/glycerol acyltransferase family protein [Medicago truncatula]	116502	124002	122295	131072	125733	128375	121450	119778	124002	125733	124002	127488	1.06169	1.03284	6	6	5	1	1	1
XP_003613603.2	G7KB20	MTR_5g038570	Medicago truncatula	449	48 kDa	SNF1-related kinase regulatory subunit gamma 1 [Medicago truncatula]	124002	124864	121450	121450	110218	120611	151609	160254	179050	169391	153726	176585	0.951293	1.0179	6	8	9	1	1	1
XP_003617451.1	G7K3D2	MTR_5g091710	Medicago truncatula	345	39 kDa	tropomyosin-like protein, putative [Medicago truncatula]	402883	394591	375903	381150	400100	370728	368167	348307	345901	355626	358099	378517	0.981763	1.02811	7	6	5	1	1	1
XP_003620935.1	G7KJU8	MTR_6g092630	Medicago truncatula	308	34 kDa	S-adenosyl-L-methionine-dependent methyltransferase [Medicago truncatula]	165905	156956	163621	148489	148489	141457	177813	172951	176585	169391	165905	167059	0.901236	0.952608	9	9	7	1	1	1
XP_003622688.1	G7KVX9	MTR_7g050870	Medicago truncatula	554	61 kDa	pectinesterase/pectinesterase inhibitor [Medicago truncatula]	134757	138545	145433	169391	190575	208545	132902	127488	155872	236257	185364	208545	1.35769	1.51387	6	5	5	1	1	1
XP_003630965.1	G7LBF4	MTR_8g105580	Medicago truncatula	616	69 kDa	dynamin-like protein 1E [Medicago truncatula]	104998	118950	103552	117313	117313	114105	107950	102127	100025	114898	104273	118950	1.06482	1.09036	5	8	6	1	1	1
XP_003631117.1	G7LE61	MTR_8g107310	Medicago truncatula	292	32 kDa	eukaryotic translation initiation factor 3 subunit G [Medicago truncatula]	208545	228210	234625	226633	234625	246290	212927	220436	217401	228210	228210	223513	1.05387	1.04482	5	7	7	1	1	1
XP_013443743.1	A0A072TLN4	MTR_0001s0660	Medicago truncatula	461	50 kDa	zinc-binding alcohol dehydrogenase family protein [Medicago truncatula]	292890	316095	331810	350730	368167	313912	338783	318294	338783	327242	355626	313912	1.0978	1.00092	11	9	9	1	1	1
XP_013447734.1	A0A072U7K6	MTR_7g018610	Medicago truncatula	1175	134 kDa	nuclear matrix constituent-like protein [Medicago truncatula]	311744	294927	334118	288858	316095	305328	279018	254976	260333	269514	248003	260333	0.967572	0.979257	6	6	6	1	1	1
XP_013452839.1	I3SKP6	MTR_6g478160	Medicago truncatula	230	26 kDa	translation initiation factor eIF3 subunit [Medicago truncatula]	271388	260333	294927	260333	269514	263967	262144	242900	249728	249728	233005	229797	0.96028	0.944034	4	5	5	1	1	1
XP_013454560.1	A0A072UGM0	MTR_4g007910	Medicago truncatula	299	33 kDa	hypothetical protein MTR_4g007910 [Medicago truncatula]	258535	271388	284881	263967	271388	271388	241222	221969	233005	249728	226633	233005	0.990108	1.01892	9	6	9	1	1	1
XP_013454902.1	A0A072USU3	MTR_4g019165	Medicago truncatula	462	53 kDa	pfkB family carbohydrate kinase [Medicago truncatula]	205674	195933	215899	201441	209996	200050	209996	201441	208545	191901	191901	198668	0.990252	0.939494	4	5	5	1	1	1
XP_013461622.1	A0A072V1D5	MTR_3g097350	Medicago truncatula	573	64 kDa	patellin-3 protein [Medicago truncatula]	135694	139509	137588	124002	127488	127488	116502	116502	113317	110218	101421	97289.7	0.918083	0.89203	7	6	6	1	1	1
XP_003591197.1	G7I9F7	MTR_1g083810	Medicago truncatula	533	59 kDa	importin subunit alpha-1b [Medicago truncatula]	215899	220436	207105	218913	229797	205674	141457	162491	162491	155872	160254	170569	1.01701	1.04343	12	10	6	1	1	1
XP_003624319.1	G7KU87	MTR_7g081700	Medicago truncatula	202	23 kDa	RAB GTPase-like protein B1C [Medicago truncatula]	79573.5	71220.3	65536	69272.7	68319	74244.7	75281.1	90147.5	71715.6	84110.6	83529.6	88292.3	0.979229	1.07923	6	7	8	1	1	1
XP_013469598.1	I3T4L2	MTR_1g097600	Medicago truncatula	221	25 kDa	Ran-binding protein 2, Ran-binding domain protein [Medicago truncatula]	242900	223513	271388	215899	229797	233005	167059	184083	185364	174154	191901	187951	0.919897	1.03262	3	5	6	1	1	1
XP_003605266.1	G7JI87	MTR_4g027800	Medicago truncatula	116	11 kDa	Lipid transfer protein [Medicago truncatula]	208545	211456	214408	215899	239555	209996	336442	277091	329519	419991	405685	331810	1.04893	1.22738	2	2	2	1	1	1
XP_003626300.1	Q2HTL7	MTR_7g113640 MtrDRAFT_AC150244g26v2	Medicago truncatula	195	21 kDa	glycoprotein membrane precursor GPI-anchored protein [Medicago truncatula]	249728	209996	241222	193235	207105	205674	171756	159147	190575	158048	168221	152664	0.864566	0.918414	3	3	3	1	1	1
XP_013457509.1	A0A072V097	MTR_4g097540	Medicago truncatula	473	53 kDa	1-aminocyclopropane-1-carboxylate synthase [Medicago truncatula]	672885	677565	654485	606438	716199	623487	805765	845825	938502	851708	881744	672885	0.970667	0.929055	2	2	2	1	1	1
XP_003591557.2	G7IF89	MTR_1g088760	Medicago truncatula	117	13 kDa	heat shock factor-binding protein [Medicago truncatula]	215899	204253	218913	200050	200050	202842	163621	170569	170569	167059	177813	156956	0.943474	0.994191	1	2	2	0.97	1	1
XP_003592736.2	G7IEA2	MTR_1g114520	Medicago truncatula	555	62 kDa	anthranilate synthase alpha 1 [Medicago truncatula]	130167	128375	130167	135694	144429	137588	124864	124002	118129	141457	127488	131984	1.07462	1.09246	2	2	2	0.98	0.95	0.97
XP_003593145.1	G7ILA8	MTR_2g008240	Medicago truncatula	775	84 kDa	beta-xylosidase/alpha-L-arabinofuranosidase-like protein [Medicago truncatula]	114898	110985	130167	99334	93975.7	96617.7	116502	118129	112534	102127	102127	94629.3	0.814289	0.860924	4	4	4	1	1	1
XP_003597302.1	Q1RU62	MTR_2g096100 MTR_3g054380 MTR_3g061440 MTR_3g070920 MTR_3g462400 MTR_3g462410 MTR_3g462510 MTR_3g462730 MTR_4g061827 MTR_4g061920 MTR_5g063620 MTR_7g029510 MTR_7g099610 MTR_8g038460 MtrDRAFT_AC153125g25v2 MtrDRAFT_AC161749g5v2	Medicago truncatula	103	11 kDa	histone H4 domain protein [Medicago truncatula]	365624	381150	425854	292890	363098	389159	202842	267652	246290	170569	228210	258535	0.891286	0.917031	9	8	7	1	1	1
XP_003603117.1	G7J7J7	MTR_3g104080	Medicago truncatula	458	50 kDa	DNA helicase TIP49 TBP-interacting protein [Medicago truncatula]	124864	133826	134757	126607	129267	132902	123145	130167	121450	131984	122295	120611	0.988129	1.00034	6	4	4	1	1	1
XP_003603874.1	G7J6G6	MTR_3g116110	Medicago truncatula	241	27 kDa	photosystem II reaction center PsbP family protein [Medicago truncatula]	127488	119778	140479	115698	115698	115698	124002	118950	125733	114105	118129	112534	0.895158	0.935128	4	5	5	1	1	1
XP_003605135.2	G7JEN0	MTR_4g024570	Medicago truncatula	757	86 kDa	exocyst complex subunit SEC6, putative [Medicago truncatula]	124864	128375	124864	124002	120611	123145	120611	120611	119778	124864	122295	119778	0.972639	1.01645	8	6	7	1	1	1
XP_003607882.1	G7JIT9	MTR_4g084040	Medicago truncatula	355	41 kDa	glutathione S-transferase-like protein [Medicago truncatula]	288858	271388	284881	277091	299044	279018	258535	241222	236257	251465	242900	253214	1.01186	1.01571	6	5	5	1	1	1
XP_003611565.1	G7K2H2	MTR_5g015370	Medicago truncatula	184	20 kDa	ADP-ribosylation factor-like protein A1D [Medicago truncatula]	172951	182812	185364	175365	176585	182812	171756	189259	172951	200050	185364	182812	0.988238	1.06416	9	7	7	1	1	1
XP_003617222.1	G7KCW0	MTR_5g089200	Medicago truncatula	534	58 kDa	dihydropyrimidinase [Medicago truncatula]	127488	139509	129267	143431	137588	141457	156956	159147	152664	155872	150562	154795	1.06615	0.98392	8	6	5	1	1	1
XP_003617539.1	B7FLQ7	MTR_5g092720	Medicago truncatula	208	23 kDa	OTU-like cysteine protease [Medicago truncatula]	129267	121450	132902	119778	122295	135694	118129	112534	108701	110218	122295	110985	0.984744	1.01218	6	5	5	1	1	1
XP_003618947.1	G7KPK8	MTR_6g029200	Medicago truncatula	161	16 kDa	superoxide dismutase [Cu-Zn] protein [Medicago truncatula]	176585	171756	172951	200050	193235	185364	144429	144429	135694	161369	176585	164759	1.11003	1.1841	7	8	7	1	1	1
XP_003621051.1	G7KXR3	MTR_7g006570	Medicago truncatula	240	26 kDa	FKBP-type peptidyl-prolyl cis-trans isomerase [Medicago truncatula]	170569	160254	198668	167059	161369	163621	198668	187951	180295	174154	184083	164759	0.929286	0.922531	5	5	4	1	1	1
XP_013445244.1	A0A072U0G0	MTR_8g045555	Medicago truncatula	152	18 kDa	pathogenesis-related protein bet V I family protein [Medicago truncatula]	391866	402883	391866	381150	358099	443938	147464	106464	138545	161369	108701	151609	0.997113	1.07442	3	4	3	1	1	1
XP_013445429.1	A0A072U108	MTR_8g059435	Medicago truncatula	424	46 kDa	peptidyl-prolyl cis-trans isomerase [Medicago truncatula]	242900	218913	249728	212927	211456	208545	242900	211456	218913	200050	204253	195933	0.889518	0.891525	5	4	6	1	1	1
XP_013449606.1	A0A072U1P8	MTR_7g091520	Medicago truncatula	261	30 kDa	S-adenosylmethionine-dependent methyltransferase [Medicago truncatula]	345901	316095	360590	341139	318294	320508	267652	262144	244589	231395	258535	256749	0.958296	0.964222	5	3	4	1	1	1
XP_013462751.1	A0A072V549	MTR_2g022480	Medicago truncatula	430	46 kDa	extracellular dermal glycoprotein [Medicago truncatula]	113317	117313	128375	114105	122295	137588	161369	172951	146445	212927	180295	169391	1.04174	1.17025	6	7	6	1	1	1
XP_013463250.1	A0A072V611	MTR_2g436760	Medicago truncatula	1080	122 kDa	isoleucine-tRNA ligase [Medicago truncatula]	136638	131072	124002	124002	131984	132902	127488	130167	119778	124002	114105	128375	0.992789	0.970985	5	8	6	1	1	1
XP_013466946.1	E2FKJ2	SEO-F3 MTR_1g040360	Medicago truncatula	701	80 kDa	sieve element occlusion protein [Medicago truncatula]	92041.7	100025	90774.5	98647.9	93975.7	100721	93326.6	96617.7	97289.7	94629.3	93975.7	103552	1.03713	1.01714	7	8	7	1	1	1
XP_013467392.1	A0A072VHE7	MTR_1g050545	Medicago truncatula	496	55 kDa	serine carboxypeptidase-like protein [Medicago truncatula]	148489	135694	156956	126607	131984	131072	137588	133826	139509	132902	134757	129267	0.88331	0.965936	10	10	8	1	1	1
XP_013441900.1	G7JKK5	MTR_4g013385 MTR_0433s0040	Medicago truncatula	191	21 kDa	disease resistance response protein [Medicago truncatula]	365624	316095	284881	311744	307452	303219	223513	214408	229797	249728	256749	262144	0.954287	1.15112	9	9	11	1	1	1
XP_003593729.1	G7IK98	MTR_2g015520	Medicago truncatula	242	28 kDa	Ngg1 interacting factor-like 1 binding protein [Medicago truncatula]	405685	383801	383801	391866	368167	391866	456419	517070	517070	509951	499457	456419	0.98177	0.983408	7	5	5	1	1	1
XP_003590442.1	G7IA76	MTR_1g062190	Medicago truncatula	541	61 kDa	cytochrome P450 family monooxygenase [Medicago truncatula]	191901	202842	198668	191901	177813	180295	189259	170569	170569	180295	158048	169391	0.926859	0.95727	2	2	2	1	1	1
XP_003591322.1	G7IBS1	MTR_1g086230	Medicago truncatula	476	52 kDa	receptor-like kinase [Medicago truncatula]	116502	125733	118129	113317	119778	118129	136638	124864	124864	140479	122295	127488	0.974635	1.01008	3	2	3	1	1	0.95
XP_003592764.2	G7IEZ9	MTR_1g115850	Medicago truncatula	223	25 kDa	chalcone-flavanone isomerase family protein [Medicago truncatula]	162491	175365	179050	171756	191901	197296	139509	123145	140479	161369	134757	135694	1.08521	1.07116	7	7	6	1	1	1
XP_003594553.1	G7IKX3	MTR_2g030520	Medicago truncatula	478	52 kDa	histidinol dehydrogenase [Medicago truncatula]	182812	186653	186653	175365	167059	172951	161369	169391	153726	164759	144429	149522	0.926736	0.946799	5	9	8	1	1	1
XP_003607793.1	G7JHH3	MTR_4g082990	Medicago truncatula	480	53 kDa	UDP-glucose 6-dehydrogenase family protein [Medicago truncatula]	164759	171756	174154	207105	218913	239555	190575	174154	204253	223513	207105	225068	1.30334	1.15238	4	3	3	1	1	1
XP_003611517.1	G7K149	MTR_5g014820	Medicago truncatula	454	50 kDa	cysteine desulfurase-like protein [Medicago truncatula]	123145	125733	121450	124864	121450	117313	133826	136638	133826	138545	131072	136638	0.981905	1.00486	6	6	8	1	1	1
XP_003622190.1	G7L3A8	MTR_7g030030 MTR_7g038720	Medicago truncatula	547	61 kDa	iron-regulated ABC transporter membrane component SufB [Medicago truncatula]	148489	175365	217401	175365	181549	215899	214408	212927	186653	226633	217401	176585	1.05831	1.0108	5	3	5	1	1	1
XP_003627849.1	G7LG20	MTR_8g039160	Medicago truncatula	1118	126 kDa	glycoside hydrolase family 2 protein [Medicago truncatula]	279018	256749	251465	273276	284881	262144	246290	254976	265803	262144	254976	263967	1.04201	1.01827	7	8	6	1	1	1
XP_013458324.1	A0A072V2P9	MTR_4g122950	Medicago truncatula	484	55 kDa	serine carboxypeptidase-like protein [Medicago truncatula]	180295	179050	189259	160254	169391	170569	195933	195933	187951	193235	170569	185364	0.911797	0.947141	8	7	5	1	1	1
XP_013468865.1	A0A072VM79	MTR_1g077800	Medicago truncatula	717	79 kDa	Serine/Threonine kinase family protein [Medicago truncatula]	111757	115698	115698	108701	108701	107204	111757	100721	108701	105728	107950	108701	0.945952	1.00374	7	8	8	1	1	1
XP_003606061.1	G7JH62	MTR_4g051430	Medicago truncatula	382	44 kDa	50S ribosomal protein L2 [Medicago truncatula]	301124	200050	239555	190575	209996	200050	262144	290867	248003	187951	209996	253214	0.81085	0.812921	4	5	5	1	1	1
XP_013461056.1	B7FH72	MTR_3g078590	Medicago truncatula	90	10 kDa	NADH-ubiquinone reductase complex 1 MLRQ subunit [Medicago truncatula]	159147	174154	180295	197296	181549	200050	198668	194579	208545	225068	195933	198668	1.12714	1.0297	11	7	8	1	1	1
XP_013459897.1	A0A072UXX1	MTR_3g054220	Medicago truncatula	300	34 kDa	co-chaperone GrpE family protein [Medicago truncatula]	360590	307452	313912	311744	316095	311744	331810	305328	324982	309590	318294	313912	0.95685	0.978875	3	3	3	1	1	1
XP_013468793.1	A0A072VXN1	MTR_1g076840	Medicago truncatula	132	14 kDa	RmlC-like cupins superfamily protein [Medicago truncatula]	167059	147464	163621	137588	136638	116502	145433	128375	145433	120611	128375	124864	0.817178	0.891728	2	2	2	1	1	1
XP_003590411.2	G7I9D6	MTR_1g061800	Medicago truncatula	605	67 kDa	threonine dehydratase biosynthetic protein [Medicago truncatula]	117313	122295	125733	125733	125733	126607	124864	118950	122295	131984	118129	121450	1.03485	1.01489	8	2	8	1	1	1
XP_003591040.1	G7I7F5	MTR_1g081660	Medicago truncatula	452	50 kDa	benzyl alcohol O-benzoyltransferase [Medicago truncatula]	104998	95287.5	108701	102127	93975.7	106464	144429	154795	187951	146445	151609	159147	0.979222	0.938474	3	2	1	1	1	1
XP_003597553.1	G7IS24	MTR_2g099510	Medicago truncatula	532	59 kDa	threonine synthase-like protein [Medicago truncatula]	177813	180295	159147	170569	172951	180295	131984	150562	145433	169391	151609	189259	1.01268	1.19225	9	8	8	1	1	1
XP_003603909.1	G7J6K1	MTR_3g116480	Medicago truncatula	887	99 kDa	coatomer subunit gamma-like protein [Medicago truncatula]	174154	180295	190575	189259	189259	190575	218913	212927	211456	233005	223513	215899	1.04416	1.04527	9	8	8	1	1	1
XP_003610790.2	G7K529	MTR_5g007050	Medicago truncatula	261	30 kDa	nucleotide-diphospho-sugar transferase superfamily protein [Medicago truncatula]	231395	228210	265803	246290	249728	263967	290867	271388	253214	275177	262144	221969	1.04767	0.931108	6	6	6	1	1	1
XP_003624512.1	G7KXA6	MTR_7g084150	Medicago truncatula	273	30 kDa	cytochrome B-c1 complex subunit Rieske protein [Medicago truncatula]	209996	200050	215899	209996	190575	218913	195933	212927	186653	189259	204253	212927	0.989678	1.01835	8	8	9	1	1	1
XP_013449391.1	A0A072U120	MTR_7g081220	Medicago truncatula	290	32 kDa	2-dehydro-3-deoxyphosphooctonate aldolase [Medicago truncatula]	110985	134757	115698	133826	139509	151609	122295	115698	122295	120611	123145	128375	1.1757	1.03287	6	6	6	1	1	1
XP_013465296.1	A0A072VCL6	MTR_2g094550	Medicago truncatula	850	94 kDa	SIT4 phosphatase-associated family protein [Medicago truncatula]	207105	208545	200050	195933	214408	193235	211456	207105	228210	220436	209996	205674	0.98031	0.983511	6	5	5	1	1	1
XP_013466129.1	I3SYK2	MTR_1g022405	Medicago truncatula	272	30 kDa	gamma carbonic anhydrase-like protein [Medicago truncatula]	123145	123145	124002	126607	124864	124002	112534	112534	107950	116502	109457	115698	1.01399	1.02594	5	6	5	1	1	1
XP_013466509.1	A0A072VQY4	MTR_1g030750	Medicago truncatula	374	41 kDa	quinolinate phosphoribosyltransferase, putative [Medicago truncatula]	141457	135694	149522	148489	151609	144429	163621	164759	160254	149522	153726	146445	1.04185	0.920306	9	8	11	1	1	1
XP_003621459.2	B7FJ81	MTR_7g013660	Medicago truncatula	126	14 kDa	copper chaperone [Medicago truncatula]	489178	431799	509951	389159	358099	368167	263967	244589	280959	195933	200050	217401	0.779512	0.776912	3	3	4	1	1	1
XP_003611867.1	G7KAR2	MTR_5g018770	Medicago truncatula	185	20 kDa	CAP, cysteine-rich secretory protein, antigen 5 [Medicago truncatula]	479111	425854	447026	417090	422913	375903	417090	394591	408507	360590	391866	368167	0.899344	0.918401	7	8	7	1	1	1
XP_013457376.1	A0A072UP30	MTR_4g094700	Medicago truncatula	228	24 kDa	6,7-dimethyl-8-ribityllumazine synthase [Medicago truncatula]	147464	156956	144429	159147	163621	159147	135694	143431	152664	150562	141457	149522	1.07367	1.02258	3	3	3	1	1	1
XP_003630070.1	G7LAE7	MTR_8g091410	Medicago truncatula	213	23 kDa	FKBP-type peptidyl-prolyl cis-trans isomerase [Medicago truncatula]	214408	198668	211456	189259	191901	170569	209996	194579	200050	189259	190575	181549	0.883427	0.928481	3	3	3	1	1	1
XP_003594838.2	G7INA6	MTR_2g035210	Medicago truncatula	157	17 kDa	ABA-responsive protein [Medicago truncatula]	187951	209996	218913	229797	197296	236257	153726	115698	141457	168221	158048	162491	1.07537	1.18954	3	3	3	1	1	1
XP_003590501.1	G7IBL3	MTR_1g066460	Medicago truncatula	265	30 kDa	syntaxin of plants protein [Medicago truncatula]	107950	107950	97289.7	107204	101421	100721	110985	108701	102837	102837	110218	106464	0.987729	0.990687	2	2	2	1	1	1
XP_003600578.1	G7IV78	MTR_3g062890	Medicago truncatula	224	25 kDa	NADH-quinone oxidoreductase cyanobacterial subunit N [Medicago truncatula]	198668	194579	217401	186653	200050	198668	225068	215899	208545	215899	204253	186653	0.958605	0.934248	2	1	2	1	0.97	1
XP_003604349.1	B7FL93	COQ5 MTR_4g009880	Medicago truncatula	290	32 kDa	2-methoxy-6-polyprenyl-1,4-benzoquinol methylase [Medicago truncatula]	114898	125733	113317	120611	125733	138545	145433	145433	142441	161369	148489	155872	1.08742	1.07482	7	6	6	1	1	1
XP_003608417.1	G7JV66	MTR_4g093870	Medicago truncatula	1266	138 kDa	5-oxoprolinase [Medicago truncatula]	201441	234625	214408	212927	242900	229797	218913	191901	202842	228210	204253	208545	1.05404	1.04457	7	8	7	1	1	1
XP_003612465.2	G7K3Z1	MTR_5g025310	Medicago truncatula	518	55 kDa	phosphoribosylamine-glycine ligase [Medicago truncatula]	139509	128375	141457	132902	121450	134757	168221	168221	169391	158048	164759	167059	0.950574	0.968433	7	7	7	1	1	1
XP_003613863.1	G7KGQ5	MTR_5g041910	Medicago truncatula	261	30 kDa	oxygen-evolving enhancer protein [Medicago truncatula]	159147	153726	163621	149522	148489	146445	190575	182812	167059	163621	165905	153726	0.932764	0.894173	13	10	7	1	1	1
XP_003628762.1	G7LGY9	MTR_8g066460	Medicago truncatula	279	30 kDa	RNA recognition motif [Medicago truncatula]	284881	237901	215899	275177	258535	254976	299044	296979	280959	280959	279018	275177	1.0677	0.952305	8	6	6	1	1	1
XP_003630708.2	G7L7F1	MTR_8g102470	Medicago truncatula	308	32 kDa	6-phosphogluconate dehydrogenase NAD-binding domain protein [Medicago truncatula]	207105	220436	229797	221969	201441	231395	161369	172951	170569	168221	165905	175365	0.996149	1.00912	4	4	5	1	1	1
XP_003630792.1	G7L8W8	MTR_8g103470	Medicago truncatula	292	33 kDa	signal peptidase I family protein [Medicago truncatula]	124864	117313	128375	115698	110218	114898	143431	136638	133826	131984	129267	133826	0.919748	0.954534	7	5	5	1	1	1
XP_013443643.1	A0A072TLC8	MTR_0003s0560	Medicago truncatula	493	56 kDa	serine carboxypeptidase-like protein [Medicago truncatula]	258535	231395	212927	279018	299044	309590	343512	363098	414209	517070	482443	554182	1.26292	1.38621	7	7	7	1	1	1
XP_013444508.1	A0A072TNW2	MTR_8g023780	Medicago truncatula	422	46 kDa	inactive purple acid phosphatase-like protein [Medicago truncatula]	169391	158048	167059	162491	153726	146445	161369	164759	159147	186653	162491	172951	0.935619	1.07587	4	5	5	1	1	1
XP_013450018.1	A0A072U3U4	MTR_7g102930	Medicago truncatula	123	14 kDa	hypothetical protein MTR_7g102930 [Medicago truncatula]	198668	195933	209996	193235	194579	187951	180295	180295	167059	169391	172951	165905	0.952315	0.963229	6	7	5	1	1	1
XP_013456609.1	A0A072UXN8	MTR_4g077300	Medicago truncatula	439	50 kDa	glycylpeptide N-tetradecanoyltransferase [Medicago truncatula]	160254	151609	150562	158048	155872	147464	168221	177813	184083	171756	170569	180295	0.997746	0.985858	6	5	6	1	1	1
XP_013456871.1	A0A072UML8	MTR_4g485630	Medicago truncatula	478	54 kDa	flavonoid glucosyltransferase [Medicago truncatula]	154795	170569	154795	171756	167059	171756	114105	116502	120611	124864	122295	132902	1.06334	1.08212	4	4	3	1	1	1
XP_013458267.1	A0A072UTA2	MTR_4g120240	Medicago truncatula	355	40 kDa	epoxide hydrolase [Medicago truncatula]	117313	106464	104273	120611	99334	111757	150562	161369	151609	156956	165905	167059	1.01113	1.05691	8	10	6	1	1	1
XP_013460374.1	A0A072UXY0	MTR_3g466000	Medicago truncatula	577	62 kDa	gamma-glutamyltranspeptidase [Medicago truncatula]	175365	190575	165905	189259	207105	179050	299044	277091	386471	581734	469251	565826	1.08192	1.67962	6	6	6	1	1	1
XP_013460928.1	A0A072UZJ4	MTR_3g074930	Medicago truncatula	623	70 kDa	inactive purple acid phosphatase-like protein [Medicago truncatula]	198668	181549	159147	184083	202842	177813	341139	313912	338783	334118	389159	343512	1.04705	1.07341	7	6	7	1	1	1
XP_013463196.1	A0A072V6F8	MTR_2g436030	Medicago truncatula	259	28 kDa	acyl-CoA dehydrogenase [Medicago truncatula]	212927	215899	204253	204253	229797	225068	187951	182812	167059	181549	170569	195933	1.04113	1.01902	5	6	3	1	1	1
YP_009237626.1	A0A126TGU8	-	Medicago truncatula	394	44 kDa	NADH dehydrogenase subunit 7 (mitochondrion) [Medicago truncatula]	187951	204253	191901	186653	214408	221969	233005	228210	215899	244589	221969	249728	1.06664	1.05785	7	8	4	1	1	1
XP_003590174.2	G7I6P1	MTR_1g045510	Medicago truncatula	285	31 kDa	RNA-binding (RRM/RBD/RNP motif) family protein [Medicago truncatula]	554182	456419	450136	499457	447026	419991	817013	716199	863598	772942	731247	751806	0.935469	0.941249	6	7	6	1	1	1
XP_003593943.1	G7IPX6	MTR_2g019600	Medicago truncatula	393	43 kDa	DUF642 family protein [Medicago truncatula]	348307	307452	336442	284881	292890	284881	408507	417090	417090	363098	360590	358099	0.869433	0.870523	4	4	4	1	1	1
XP_003597841.1	G7IMH7	MTR_2g103150	Medicago truncatula	150	16 kDa	cytochrome C oxidase subunit 5b [Medicago truncatula]	411348	373306	389159	400100	365624	365624	375903	373306	378517	365624	373306	381150	0.963822	0.99322	4	4	3	1	1	1
XP_013446585.1	A0A072TT57	MTR_8g080790	Medicago truncatula	123	14 kDa	nuclear transport factor 2 [Medicago truncatula]	271388	254976	263967	241222	249728	269514	226633	220436	195933	200050	220436	229797	0.962209	1.01132	5	7	4	1	1	1
XP_013445400.1	A0A072TQG2	MTR_8g059015	Medicago truncatula	176	19 kDa	thioredoxin M-type protein [Medicago truncatula]	145433	140479	145433	118129	119778	112534	107950	106464	113317	92681.9	95287.5	92681.9	0.812433	0.85635	4	4	3	1	1	1
XP_013448737.1	A0A072TZ36	MTR_7g056747	Medicago truncatula	403	47 kDa	glycoside hydrolase family 1 protein [Medicago truncatula]	191901	215899	208545	248003	275177	292890	236257	228210	228210	331810	338783	292890	1.32405	1.39096	3	2	3	1	1	1
XP_003589017.1	G7IB84	MTR_1g016410	Medicago truncatula	306	34 kDa	Myo28B1, putative [Medicago truncatula]	180295	161369	190575	182812	176585	198668	215899	262144	225068	239555	239555	208545	1.04852	0.978019	3	3	2	1	1	1
XP_003591256.1	G7IAC6	MTR_1g084990	Medicago truncatula	1132	124 kDa	hypothetical protein MTR_1g084990 [Medicago truncatula]	180295	179050	172951	170569	161369	154795	290867	262144	301124	263967	253214	260333	0.914404	0.910295	4	4	4	1	1	1
XP_003595128.1	G7IID6	MTR_2g038560	Medicago truncatula	175	20 kDa	glutaredoxin C4 [Medicago truncatula]	217401	215899	229797	209996	205674	189259	182812	184083	181549	180295	171756	168221	0.912277	0.948633	5	6	5	1	1	1
XP_003602330.2	G7J884	MTR_3g092250	Medicago truncatula	818	91 kDa	hypothetical protein MTR_3g092250 [Medicago truncatula]	271388	253214	275177	263967	265803	269514	258535	258535	254976	246290	254976	242900	0.999381	0.963888	6	5	5	1	1	1
XP_003603378.2	G7JAJ0	MTR_3g106900	Medicago truncatula	641	71 kDa	clathrin assembly plant-like protein, putative [Medicago truncatula]	145433	137588	143431	133826	130167	128375	145433	133826	132902	135694	128375	123145	0.920071	0.939472	5	4	4	1	1	1
XP_003611462.1	G7JZW6	MTR_5g014240	Medicago truncatula	490	57 kDa	cytochrome P450 family ent-kaurenoic acid oxidase [Medicago truncatula]	85877.9	90774.5	85284.7	88906.4	102127	105728	110985	122295	96617.7	104273	96617.7	122295	1.13295	0.979654	8	8	6	1	1	1
XP_003611587.1	G7K2J4	MTR_5g015580	Medicago truncatula	276	29 kDa	porin/voltage-dependent anion-selective channel protein [Medicago truncatula]	100721	139509	120611	163621	198668	176585	145433	131984	169391	201441	176585	179050	1.49338	1.24679	6	8	6	1	1	1
XP_003617377.1	G7K3B1	MTR_5g090920	Medicago truncatula	216	25 kDa	glutathione S-transferase, amino-terminal domain protein [Medicago truncatula]	262144	273276	279018	309590	292890	296979	262144	271388	226633	275177	258535	265803	1.10439	1.05176	8	7	5	1	1	1
XP_003620763.1	G7KHY6	PFK MTR_6g090130	Medicago truncatula	505	55 kDa	6-phosphofructokinase [Medicago truncatula]	181549	179050	169391	174154	182812	170569	169391	164759	151609	185364	167059	159147	0.995368	1.05313	8	6	9	1	1	1
XP_003622423.1	G7KS28	MTR_7g037440	Medicago truncatula	515	59 kDa	glucose-6-phosphate 1-dehydrogenase [Medicago truncatula]	109457	116502	112534	129267	129267	140479	112534	110218	109457	123145	121450	124002	1.1788	1.10953	4	4	4	1	1	1
XP_003625905.1	G7KRV2	MTR_7g108590	Medicago truncatula	446	50 kDa	TPR repeat protein [Medicago truncatula]	137588	137588	122295	132902	130167	128375	118950	130167	126607	120611	118129	127488	0.984833	0.974724	6	6	7	1	1	1
XP_003626506.2	G7L300	MTR_7g116630	Medicago truncatula	460	52 kDa	violaxanthin de-epoxidase [Medicago truncatula]	269514	253214	294927	258535	246290	226633	271388	251465	251465	221969	228210	229797	0.89458	0.87816	9	9	7	1	1	1
XP_003626861.1	G7LEB3	MTR_8g011350	Medicago truncatula	495	55 kDa	serine carboxypeptidase-like protein [Medicago truncatula]	185364	180295	200050	168221	164759	162491	236257	229797	234625	204253	209996	205674	0.875842	0.884745	9	7	7	1	1	1
XP_003627305.1	Q2MJ15	CYP92A29 MTR_8g020940	Medicago truncatula	512	59 kDa	cytochrome P450 family monooxygenase [Medicago truncatula]	140479	153726	133826	146445	152664	143431	123145	140479	144429	143431	145433	175365	1.0339	1.13767	7	6	6	1	1	1
XP_003627605.1	G7LBU3	MTR_8g032040	Medicago truncatula	604	67 kDa	NADP-dependent malic enzyme [Medicago truncatula]	218913	208545	198668	220436	220436	212927	223513	225068	226633	233005	231395	234625	1.0442	1.03526	5	6	5	1	1	1
XP_013441824.1	A0A072TEB1	MTR_0493s0030	Medicago truncatula	373	41 kDa	alpha/beta hydrolase family protein [Medicago truncatula]	164759	163621	172951	171756	169391	155872	159147	179050	169391	163621	169391	168221	0.991399	0.987482	6	7	10	1	1	1
XP_013446887.1	A0A072TTU0	MTR_8g494210	Medicago truncatula	913	100 kDa	auxilin-like protein [Medicago truncatula]	154795	144429	158048	160254	145433	158048	153726	164759	153726	156956	170569	146445	1.01413	1.00373	7	10	10	1	1	1
XP_013451947.1	A0A072UJH2	MTR_6g038640	Medicago truncatula	361	40 kDa	oxidoreductase family, NAD-binding rossmann fold protein [Medicago truncatula]	169391	168221	145433	169391	177813	159147	190575	189259	202842	207105	201441	215899	1.04825	1.07168	8	7	5	1	1	1
XP_013452631.1	A0A072UA59	MTR_6g066250	Medicago truncatula	82	9 kDa	small nuclear ribonucleoprotein [Medicago truncatula]	221969	201441	204253	217401	186653	189259	186653	184083	182812	167059	176585	177813	0.945272	0.942025	7	10	8	1	1	1
XP_013455966.1	A0A072UJY1	MTR_4g057795	Medicago truncatula	590	66 kDa	ABC transporter family protein [Medicago truncatula]	191901	202842	171756	214408	221969	221969	198668	211456	191901	256749	242900	260333	1.16213	1.26238	8	10	5	1	1	1
XP_013456527.1	I3T063	MTR_4g074260	Medicago truncatula	259	29 kDa	ribosomal protein L7Ae/L30e/S12e/Gadd45 family protein [Medicago truncatula]	598089	453266	378517	327242	506429	334118	546552	558037	602249	466010	459594	513498	0.816709	0.843139	4	3	3	1	1	1
XP_013459099.1	A0A072UU26	MTR_3g024510	Medicago truncatula	370	41 kDa	GDSL-like lipase/acylhydrolase [Medicago truncatula]	117313	114898	100721	108701	110218	100721	98647.9	101421	93326.6	101421	79023.8	101421	0.960074	0.960704	6	7	7	1	1	1
XP_013459887.1	A0A072UXW2	MTR_3g054090	Medicago truncatula	301	33 kDa	transducin/WD-like repeat-protein [Medicago truncatula]	258535	262144	253214	248003	241222	239555	280959	262144	246290	282913	273276	248003	0.941706	1.01875	6	6	5	1	1	1
XP_013462120.1	A0A072VDA3	MTR_3g111850	Medicago truncatula	223	24 kDa	hypothetical protein MTR_3g111850 [Medicago truncatula]	181549	189259	189259	180295	163621	162491	146445	139509	151609	134757	133826	141457	0.904191	0.937097	7	7	8	1	1	1
XP_013463300.1	A0A072V6S2	MTR_2g437390	Medicago truncatula	742	86 kDa	cullin 3B [Medicago truncatula]	149522	145433	149522	156956	153726	151609	132902	148489	134757	147464	142441	152664	1.04008	1.06349	3	4	3	1	1	1
XP_013465511.1	A0A072VD65	MTR_2g101040	Medicago truncatula	675	75 kDa	NADP-dependent malic enzyme-like protein [Medicago truncatula]	191901	225068	205674	205674	229797	218913	215899	197296	197296	209996	193235	204253	1.05098	0.995075	4	6	6	1	1	1
XP_013468859.1	A0A072VMS3	MTR_1g077740	Medicago truncatula	467	51 kDa	FAS-associated factor 2-B-like protein [Medicago truncatula]	265803	256749	271388	273276	275177	279018	265803	273276	246290	279018	273276	256749	1.04223	1.03014	8	9	7	1	1	1
XP_013469188.1	A0A072VNK7	MTR_1g088825 MTR_1g088840	Medicago truncatula	214	24 kDa	glutathione S-transferase, amino-terminal domain protein [Medicago truncatula]	189259	177813	171756	181549	195933	191901	336442	363098	363098	324982	383801	350730	1.05671	0.997058	8	9	11	1	1	1
XP_003588864.1	G7I883	MTR_1g014120	Medicago truncatula	184	19 kDa	plastocyanin-like domain protein [Medicago truncatula]	350730	341139	353169	341139	327242	348307	482443	466010	466010	425854	443938	411348	0.972872	0.905744	5	6	5	1	1	1
XP_003620792.1	B7FMM7	MTR_6g090520	Medicago truncatula	161	18 kDa	plastid-specific 30S ribosomal protein, putative [Medicago truncatula]	569762	636588	811370	668237	593957	623487	485799	475801	554182	437827	422913	472515	0.934561	0.879581	4	4	4	1	1	1
XP_003592632.1	G7IC96	MTR_1g110350	Medicago truncatula	552	63 kDa	cysteinyl-tRNA synthetase [Medicago truncatula]	151609	168221	148489	156956	167059	164759	137588	152664	145433	160254	148489	158048	1.04368	1.07139	4	4	4	1	1	1
XP_003593347.1	G7IFC0	MTR_2g010480	Medicago truncatula	400	45 kDa	proline iminopeptidase [Medicago truncatula]	132902	131984	128375	142441	136638	137588	114898	114105	112534	111757	112534	110218	1.05952	0.97942	3	3	2	1	1	1
XP_003597914.2	G7II78	MTR_2g103960	Medicago truncatula	2356	276 kDa	Pre-mRNA-processing-splicing factor 8 [Medicago truncatula]	162491	164759	165905	143431	168221	174154	161369	151609	152664	149522	140479	156956	0.985097	0.959874	6	6	6	1	1	1
XP_003598690.1	G7IW52	MTR_3g019320	Medicago truncatula	179	20 kDa	LHCP translocation defect protein, putative [Medicago truncatula]	138545	155872	181549	133826	138545	165905	233005	251465	194579	226633	233005	193235	0.920815	0.961452	6	7	6	1	1	1
XP_003600650.1	G7J8M4	MTR_3g064700	Medicago truncatula	213	24 kDa	glutathione S-transferase, amino-terminal domain protein [Medicago truncatula]	118129	145433	151609	172951	143431	153726	119778	132902	124002	142441	136638	133826	1.13232	1.09617	8	9	11	1	1	1
XP_003602838.2	G7J3Z4	MTR_3g099500	Medicago truncatula	777	88 kDa	isoamylase-type starch debranching enzyme [Medicago truncatula]	226633	223513	246290	220436	231395	225068	195933	193235	184083	186653	187951	171756	0.971946	0.95309	4	5	5	1	1	1
XP_003603531.1	G7JCC9	MTR_3g108790	Medicago truncatula	357	40 kDa	COP9 signalosome complex subunit 5 [Medicago truncatula]	132902	131072	130167	118950	126607	124864	104273	110985	105728	104273	97966.4	105728	0.939822	0.959443	4	7	6	1	1	1
XP_003603578.1	G7J2W0	MTR_3g109300	Medicago truncatula	671	75 kDa	26S proteasome non-ATPase regulatory subunit-like protein [Medicago truncatula]	215899	215899	218913	218913	226633	221969	239555	246290	234625	248003	248003	236257	1.02582	1.01637	9	8	6	1	1	1
XP_003604029.1	B7FIS2	MTR_3g117740	Medicago truncatula	258	28 kDa	translocon-associated protein alpha subunit [Medicago truncatula]	273276	256749	233005	248003	256749	248003	208545	246290	239555	181549	228210	242900	0.986535	0.9399	6	7	6	1	1	1
XP_003604030.1	G7J8H2	MTR_3g117750	Medicago truncatula	191	20 kDa	peptidyl-prolyl cis-trans isomerase [Medicago truncatula]	143431	145433	160254	126607	116502	125733	89524.8	99334	97289.7	77935.9	84695.6	88292.3	0.821258	0.876901	6	6	7	1	1	1
XP_003606509.1	G7JRI4	MTR_4g061130	Medicago truncatula	356	41 kDa	MAP kinase I [Medicago truncatula]	186653	190575	179050	184083	184083	174154	190575	185364	184083	187951	179050	187951	0.974909	0.990947	3	3	3	1	1	1
XP_003606545.2	G7JSJ7	MTR_4g061610	Medicago truncatula	974	110 kDa	nonphototropic hypocotyl protein [Medicago truncatula]	217401	205674	193235	200050	220436	212927	194579	194579	208545	215899	184083	211456	1.02775	1.02298	3	3	3	1	1	1
XP_003609716.2	G7JLL8	MTR_4g120810	Medicago truncatula	663	74 kDa	aspartyl/asparaginyl-tRNA synthetase family protein [Medicago truncatula]	146445	136638	133826	148489	149522	146445	155872	153726	168221	155872	161369	162491	1.06608	1.004	6	6	6	1	1	1
XP_003612805.1	G7KCB8	MTR_5g029260	Medicago truncatula	302	32 kDa	rossmann-fold NAD(P)-binding domain protein [Medicago truncatula]	116502	110218	110985	105728	109457	97289.7	102127	102127	107204	99334	97966.4	107204	0.925289	0.977676	11	6	11	1	1	1
XP_003616047.1	G7K0V0	MTR_5g075540	Medicago truncatula	321	36 kDa	ribose-phosphate pyrophosphokinase [Medicago truncatula]	125733	132902	117313	127488	119778	128375	133826	138545	137588	141457	132902	151609	0.999183	1.03905	9	9	7	1	1	1
XP_003617053.2	G7KHG0	MTR_5g087410	Medicago truncatula	1372	150 kDa	indole-3-acetaldehyde oxidase [Medicago truncatula]	202842	185364	191901	193235	184083	191901	169391	177813	168221	160254	169391	177813	0.981232	0.984542	4	4	3	1	1	1
XP_003617470.1	G7K3F1	MTR_5g091930	Medicago truncatula	510	57 kDa	citrate synthase 3, peroxisomal protein [Medicago truncatula]	182812	180295	179050	202842	208545	221969	197296	182812	191901	231395	217401	207105	1.16822	1.14666	7	7	6	1	1	1
XP_003618487.1	G7KKH6	MTR_6g012170	Medicago truncatula	320	35 kDa	zinc-binding dehydrogenase family oxidoreductase [Medicago truncatula]	241222	223513	242900	163621	177813	184083	221969	217401	211456	221969	202842	205674	0.74264	0.968746	9	7	9	1	1	1
XP_003625026.1	G7KRM5	MTR_7g090160	Medicago truncatula	274	28 kDa	pyrroline-5-carboxylate reductase [Medicago truncatula]	90147.5	102837	100025	94629.3	94629.3	92041.7	89524.8	82952.6	72214.5	90147.5	84695.6	77935.9	0.960039	1.03305	6	5	5	1	1	1
XP_003625880.2	G7KRS7	MTR_7g108310	Medicago truncatula	798	90 kDa	spermatogenesis-associated-like protein [Medicago truncatula]	134757	130167	132902	130167	126607	134757	127488	151609	144429	150562	143431	159147	0.984178	1.06992	5	8	6	1	1	1
XP_003628552.1	G7LDS0	MTR_8g058790 MTR_8g061280	Medicago truncatula	526	57 kDa	26S proteasome non-ATPase regulatory subunit 5 [Medicago truncatula]	137588	135694	131984	129267	138545	140479	127488	123145	112534	124002	111757	128375	1.00747	1.00266	7	6	6	1	1	1
XP_013443410.1	B7FIH3	MTR_0015s0130	Medicago truncatula	377	42 kDa	actin-97 [Medicago truncatula]	84110.6	74761.1	78478	76332	69272.7	75804.7	92041.7	119778	85284.7	74244.7	87076.8	79023.8	0.932841	0.80896	8	8	5	1	1	1
XP_013444959.1	A0A072TNB3	MTR_8g032880	Medicago truncatula	358	40 kDa	anion-transporting ATPase [Medicago truncatula]	158048	159147	158048	155872	160254	164759	154795	165905	170569	154795	152664	164759	1.01187	0.96122	9	7	6	1	1	1
XP_013454483.1	A0A072UFI4	MTR_4g005300	Medicago truncatula	388	42 kDa	TPR domain protein [Medicago truncatula]	161369	147464	159147	147464	149522	140479	194579	187951	179050	180295	179050	167059	0.934797	0.937361	5	4	4	1	1	1
XP_013456128.1	I3SBU8	MTR_4g063925	Medicago truncatula	93	11 kDa	import inner membrane translocase protein [Medicago truncatula]	226633	217401	221969	242900	237901	244589	254976	267652	262144	267652	262144	279018	1.08917	1.03064	6	10	9	1	1	1
XP_013456810.1	A0A072UNA3	MTR_4g084560	Medicago truncatula	270	30 kDa	phytanoyl-CoA dioxygenase domain protein [Medicago truncatula]	195933	182812	186653	195933	195933	193235	145433	155872	135694	148489	154795	139509	1.03485	1.01326	6	7	5	1	1	1
XP_013461053.1	A0A072UZU5	MTR_3g078570	Medicago truncatula	415	46 kDa	mannose-1-phosphate guanyltransferase [Medicago truncatula]	113317	117313	109457	115698	130167	124002	109457	111757	115698	124002	111757	123145	1.08757	1.06528	3	3	3	1	1	1
XP_013462245.1	A0A072VDP0	MTR_3g115050	Medicago truncatula	544	60 kDa	multi-copper oxidase-like protein [Medicago truncatula]	90774.5	98647.9	106464	116502	131072	151609	97289.7	109457	99334	147464	136638	136638	1.34911	1.37461	6	7	6	1	1	1
XP_013464035.1	A0A072VIT3	MTR_2g460740	Medicago truncatula	246	26 kDa	leucine aminopeptidase (cytosol aminopeptidase), putative [Medicago truncatula]	360590	329519	331810	309590	334118	288858	241222	225068	229797	218913	223513	231395	0.912564	0.968014	5	4	6	1	1	1
XP_013467962.1	A0A072VIZ6	MTR_1g059650	Medicago truncatula	404	46 kDa	sorting nexin 2B [Medicago truncatula]	200050	226633	205674	256749	273276	265803	233005	234625	244589	271388	254976	262144	1.25851	1.10711	6	7	5	1	1	1
XP_013469538.1	A0A072VPJ1	MTR_1g096790	Medicago truncatula	430	49 kDa	protein disulfide isomerase-like protein, putative [Medicago truncatula]	182812	168221	168221	165905	170569	161369	167059	174154	167059	155872	152664	179050	0.958766	0.9593	5	5	4	1	1	1
XP_003604092.2	G7J999	MTR_3g118390	Medicago truncatula	382	42 kDa	Chitinase (Class I) / Hevein [Medicago truncatula]	237901	254976	309590	267652	233005	254976	181549	132902	138545	187951	162491	170569	0.941638	1.15015	7	7	7	1	1	1
XP_003625374.1	G7KXF8	MTR_7g098440	Medicago truncatula	452	50 kDa	ras GTPase-activating binding-like protein [Medicago truncatula]	180295	194579	193235	190575	186653	187951	170569	171756	172951	180295	172951	179050	0.994842	1.03303	6	8	7	1	1	1
XP_013445284.1	A0A072U0K6	MTR_8g446810	Medicago truncatula	141	16 kDa	calcium-binding EF-hand protein [Medicago truncatula]	290867	249728	258535	251465	241222	234625	211456	207105	208545	187951	212927	212927	0.91013	0.978791	4	3	3	1	1	1
XP_003593250.1	B7FFD7	MTR_2g009390	Medicago truncatula	112	12 kDa	FKBP-type peptidyl-prolyl cis-trans isomerase [Medicago truncatula]	338783	316095	355626	331810	358099	338783	248003	226633	244589	260333	256749	260333	1.018	1.08091	3	4	4	1	1	1
XP_013453197.1	A0A072UMY9	MTR_6g088835	Medicago truncatula	1536	172 kDa	phosphoinositide 3-kinase regulatory subunit-like protein [Medicago truncatula]	176585	214408	237901	207105	231395	212927	194579	254976	248003	220436	263967	221969	1.03583	1.01264	2	4	3	1	1	1
XP_003588525.2	G7I4A8	MTR_1g008200	Medicago truncatula	295	33 kDa	nuclear movement family protein [Medicago truncatula]	402883	336442	343512	322737	341139	329519	286863	265803	256749	241222	277091	256749	0.9174	0.957558	2	2	2	1	1	1
XP_003599047.1	G7J1S6	MTR_3g027090	Medicago truncatula	132	15 kDa	thioredoxin-like protein [Medicago truncatula]	154795	140479	161369	154795	175365	181549	193235	194579	182812	190575	202842	191901	1.12059	1.02575	4	4	4	1	1	1
XP_003601705.1	G7JAT9	MTR_3g084520	Medicago truncatula	478	54 kDa	flavonoid glucosyltransferase [Medicago truncatula]	84695.6	89524.8	94629.3	75281.1	74761.1	88292.3	154795	162491	171756	214408	180295	201441	0.886497	1.219	5	4	4	1	1	1
XP_003601981.1	G7J3U7	MTR_3g087510	Medicago truncatula	189	21 kDa	PLAT-plant-stress protein [Medicago truncatula]	381150	355626	386471	389159	411348	375903	233005	207105	200050	217401	223513	207105	1.04733	1.01228	4	3	5	1	1	1
XP_003602457.1	G7J9R6	MTR_3g094570	Medicago truncatula	233	26 kDa	60S ribosomal L6-like protein [Medicago truncatula]	469251	565826	456419	472515	585780	542777	539028	456419	443938	443938	431799	482443	1.07347	0.943584	5	7	7	1	1	1
XP_003602806.1	B0FBK5	ALS1 MTR_3g099190	Medicago truncatula	651	71 kDa	acetolactate synthase 1 catalytic subunit [Medicago truncatula]	197296	212927	214408	217401	239555	220436	217401	202842	202842	218913	220436	205674	1.08447	1.03521	4	4	4	1	1	1
XP_003605457.1	B7FGY9	MTR_4g031650	Medicago truncatula	136	16 kDa	hypothetical protein MTR_4g031650 [Medicago truncatula]	164759	160254	164759	180295	165905	162491	153726	163621	163621	150562	147464	155872	1.03863	0.943716	6	6	7	1	1	1
XP_003606897.1	G7JG54	MTR_4g069960	Medicago truncatula	472	51 kDa	adenylyl cyclase-associated protein [Medicago truncatula]	187951	205674	208545	208545	204253	215899	242900	215899	249728	248003	223513	234625	1.04405	0.996633	8	7	6	1	1	1
XP_003607810.2	G7JHJ0	MTR_4g083150	Medicago truncatula	468	51 kDa	ras-GTPase-activating protein-binding protein, putative [Medicago truncatula]	237901	237901	254976	258535	267652	269514	290867	258535	248003	277091	273276	254976	1.08884	1.00995	4	4	4	1	1	1
XP_003608247.1	Q2HTY1	MTR_4g091240 MtrDRAFT_AC149577g26v1	Medicago truncatula	578	65 kDa	NAD(P)H dehydrogenase B2 [Medicago truncatula]	102127	103552	98647.9	118129	117313	120611	104273	104273	102837	114105	111757	114898	1.16997	1.09435	5	6	4	1	1	1
XP_003608499.1	G7JDZ5	MTR_4g096770	Medicago truncatula	274	30 kDa	urease accessory protein UreG [Medicago truncatula]	105728	124002	115698	131984	131072	144429	108701	111757	115698	124002	113317	121450	1.17965	1.06727	5	8	5	1	1	1
XP_003609567.1	G7JJ14	MTR_4g118640	Medicago truncatula	717	78 kDa	1-deoxy-D-xylulose-5-phosphate synthase [Medicago truncatula]	263967	263967	251465	277091	299044	307452	226633	239555	244589	282913	226633	265803	1.13368	1.09085	11	8	7	1	1	1
XP_003610974.1	G7K9A7	MTR_5g009110	Medicago truncatula	574	64 kDa	cytochrome P450 family 97 protein [Medicago truncatula]	170569	162491	177813	165905	160254	161369	175365	176585	168221	164759	167059	153726	0.954303	0.933433	6	6	7	1	1	1
XP_003612986.1	G7KGI9	MTR_5g031360	Medicago truncatula	363	39 kDa	cinnamyl alcohol dehydrogenase family protein [Medicago truncatula]	239555	248003	269514	282913	262144	251465	226633	193235	180295	184083	194579	185364	1.05211	0.939788	9	7	7	1	1	1
XP_013445530.1	A0A072TQR0	MTR_8g463890	Medicago truncatula	445	45 kDa	RNA-binding (RRM/RBD/RNP motif) family protein [Medicago truncatula]	91405.9	102127	90774.5	113317	107204	115698	101421	99334	99334	114105	112534	106464	1.18259	1.11001	8	7	4	1	1	1
XP_013446770.1	A0A072TTN3	MTR_8g089985	Medicago truncatula	225	25 kDa	RAB GTPase-like protein A1D [Medicago truncatula]	194579	194579	221969	193235	190575	220436	207105	234625	204253	236257	231395	200050	0.988739	1.03362	6	7	7	1	1	1
XP_013450766.1	A0A072U4W9	MTR_6g004930	Medicago truncatula	565	62 kDa	DNA-binding protein, putative [Medicago truncatula]	154795	149522	155872	143431	128375	136638	138545	141457	129267	124002	139509	127488	0.887557	0.955357	6	5	7	1	1	1
XP_013453212.1	I3SEH2	MTR_6g090515	Medicago truncatula	220	24 kDa	charged multivesicular body protein [Medicago truncatula]	233005	269514	239555	234625	244589	241222	225068	229797	228210	228210	215899	228210	0.970841	0.984254	5	4	4	1	1	1
XP_013454956.1	A0A072UGW9	MTR_4g020090	Medicago truncatula	281	31 kDa	uracil phosphoribosyltransferase [Medicago truncatula]	218913	211456	225068	204253	220436	187951	218913	220436	239555	204253	212927	207105	0.934705	0.919547	6	7	7	1	1	1
XP_013457363.1	A0A072UNM3	MTR_4g094668	Medicago truncatula	416	46 kDa	UTP-glucose-1-phosphate uridylyltransferase [Medicago truncatula]	134757	142441	130167	146445	142441	145433	126607	131984	131984	134757	123145	131072	1.06617	0.995902	3	5	4	1	1	1
XP_013458694.1	I3T1N4	MTR_4g134380	Medicago truncatula	226	26 kDa	glutathione S-transferase tau 5 [Medicago truncatula]	234625	221969	201441	242900	226633	229797	193235	204253	218913	208545	204253	212927	1.06275	1.01513	4	4	4	1	1	1
XP_013460981.1	A0A072VA05	MTR_3g075500	Medicago truncatula	291	32 kDa	31 kDa ribonucleoprotein [Medicago truncatula]	90774.5	114105	112534	73731.8	102837	95287.5	88292.3	76332	63303.6	81245.5	69272.7	69754.6	0.856475	0.966414	8	7	7	1	1	1
XP_013464447.1	A0A072V9K7	MTR_2g072470	Medicago truncatula	421	46 kDa	solanesyl diphosphate synthase [Medicago truncatula]	126607	136638	148489	126607	126607	137588	123145	130167	126607	136638	120611	125733	0.949162	1.00806	5	4	5	1	1	1
XP_013466929.1	I3SAF3	MTR_1g040145	Medicago truncatula	163	18 kDa	BolA family transcriptional regulator [Medicago truncatula]	233005	223513	236257	214408	197296	187951	193235	189259	189259	179050	200050	175365	0.865584	0.969762	5	3	4	1	1	1
XP_013468185.1	A0A072VK81	MTR_1g064320	Medicago truncatula	467	51 kDa	cystathionine beta-lyase [Medicago truncatula]	149522	163621	131984	152664	139509	146445	161369	189259	171756	180295	190575	176585	0.985377	1.04799	9	8	8	1	1	1
XP_003601330.1	G7J637	MTR_3g079520 MTR_3g479600	Medicago truncatula	228	24 kDa	smad/FHA domain protein [Medicago truncatula]	233005	220436	244589	236257	200050	207105	241222	231395	234625	217401	214408	218913	0.921754	0.920084	4	4	4	1	1	1
XP_013447094.1	I3SV05	MTR_8g098850	Medicago truncatula	177	20 kDa	plectin/S10 domain protein [Medicago truncatula]	163621	162491	136638	185364	218913	275177	165905	174154	185364	350730	246290	343512	1.4683	1.79005	6	5	5	1	1	1
XP_003625265.1	G7KVE1	MTR_7g093260	Medicago truncatula	377	42 kDa	actin-97 [Medicago truncatula]	176585	179050	176585	162491	141457	144429	123145	131984	129267	105728	106464	114898	0.842466	0.850919	3	4	5	1	1	1
XP_013449841.1	Q7XJ35	His1 MTR_7g096280	Medicago truncatula	306	31 kDa	linker histone H1 and h5 family protein [Medicago truncatula]	148489	145433	139509	131984	122295	125733	147464	138545	146445	129267	125733	136638	0.876749	0.905618	4	4	2	1	1	1
XP_013468423.1	A0A072VWK2	MTR_1g069465	Medicago truncatula	182	20 kDa	photosystem II reaction center Psb28 protein [Medicago truncatula]	202842	193235	223513	172951	165905	152664	149522	145433	149522	131072	143431	149522	0.793297	0.953986	2	2	2	1	1	1
[truncated: 2,214 more rows]
