# Supplementary material for: Quantitative proteomic analysis using iTRAQ to identify salt-responsive proteins during the germination stage of two Medicago species
Source: Sci Rep. 2018 Jun 22;8:9553. doi: 10.1038/s41598-018-27935-8 (PMC6015060; doi:10.1038/s41598-018-27935-8)
Supplement: Supplementary file 3 — Supplementary Table 2 [file 41598_2018_27935_MOESM3_ESM.xlsx]

## Sheet: Sheet1
Supplementary Table 2 Differentially expressed proteins in Zhongmu-3 (fold change ratio >1.2 or <0.83)
GenBank ID	Fold change ratio (MS/MO)	P-value
XP_003610759.1	0.541404	0.00672656
XP_003621695.2	0.569792	0.0227211
XP_003590168.1	0.729647	0.0402776
XP_003618487.1	0.74264	0.00247007
XP_003591034.1	0.748864	0.00185789
XP_003617328.1	0.76351	0.00253573
XP_003606829.2	0.777039	0.0396117
XP_003608459.1	0.778228	0.0045639
XP_003611860.1	0.778259	0.00341174
XP_003621459.2	0.779512	0.0113083
XP_003598294.2	0.779732	0.025882
XP_013446435.1	0.77997	0.00610724
XP_003614223.1	0.781343	0.00898846
XP_003609926.2	0.78295	0.00709817
XP_003593175.2	0.785484	0.037829
XP_013457416.1	0.786541	0.0361247
XP_013448875.1	0.790235	0.00742439
XP_013468423.1	0.793297	0.0148581
XP_003608562.1	0.796216	0.0137536
XP_013457443.1	0.801437	0.0136317
XP_013463310.1	0.801831	0.00512517
XP_003607564.1	0.804855	0.0318026
XP_013460697.1	0.808087	0.0380363
XP_013450181.1	0.811328	0.0335807
XP_013459618.1	0.812196	0.0248587
XP_013445400.1	0.812433	0.000718728
XP_003593145.1	0.814289	0.0162967
XP_003604254.1	0.814535	0.0313648
XP_013464824.1	0.814557	0.0300704
XP_013454459.1	0.814795	0.0102949
XP_013452154.1	0.816047	0.040857
XP_003617483.2	0.816277	0.0137994
XP_013468793.1	0.817178	0.0379964
XP_003621689.1	0.818025	0.0156531
XP_003611464.1	0.818463	0.0225871
XP_003594155.1	0.819594	0.000283188
XP_003604030.1	0.821258	0.0110437
XP_003602125.1	0.822635	0.00672638
XP_003615163.1	0.823172	0.0115563
XP_013461434.1	0.823878	0.00511314
XP_003624904.1	0.824506	0.0253627
XP_013455289.1	0.825705	0.00444219
XP_013468165.1	0.82667	0.0041616
XP_003603370.1	0.828056	0.0108197
XP_003614035.1	1.20016	0.000590014
XP_013451645.1	1.2002	0.0442864
XP_013464927.1	1.20155	0.0324197
XP_003591689.1	1.20677	0.0450471
XP_013450932.1	1.20761	0.00643845
XP_013467916.1	1.21073	0.00232252
XP_003609787.1	1.21177	0.0026938
XP_003601139.1	1.21539	0.0329934
XP_003606719.1	1.21592	0.0070821
XP_003624548.1	1.21612	0.00995696
XP_003625218.1	1.21685	0.0442324
XP_003615152.1	1.21766	0.0109127
XP_013468421.1	1.22004	0.00477029
XP_003599947.1	1.22034	0.0117959
XP_013462739.1	1.22149	0.0432159
XP_003602680.1	1.22541	0.0226041
XP_013454988.1	1.227	0.00482922
XP_013449902.1	1.22803	0.047675
XP_003620482.1	1.22812	0.000442212
XP_003618003.1	1.23046	0.0101767
XP_003608387.1	1.23174	0.001434
XP_013458367.1	1.23244	0.0181123
XP_003592371.1	1.23491	0.0201199
XP_013468133.1	1.23944	0.0130259
XP_003594526.1	1.24162	0.00350087
XP_003627476.1	1.24182	0.00341805
XP_003597961.1	1.24223	0.0018764
XP_003629679.1	1.24251	0.031126
XP_003602426.1	1.24445	0.0175454
XP_003608471.1	1.24705	0.00245914
XP_013451423.1	1.24983	0.00407907
XP_013462160.1	1.25057	0.0353759
XP_013449828.1	1.25167	0.0266238
XP_003594758.1	1.25177	0.021923
XP_013445444.1	1.25486	0.0159304
XP_003603142.1	1.25576	0.00469338
XP_013464513.1	1.25683	0.000982683
XP_013467962.1	1.25851	0.0052824
XP_013460238.1	1.25935	0.0255021
XP_013443643.1	1.26292	0.0211478
XP_013446390.1	1.26314	0.000551298
XP_013461987.1	1.26605	0.00780612
XP_003629163.1	1.26889	0.00680907
XP_013460842.1	1.27298	0.021362
XP_003605468.1	1.27426	0.0285792
XP_003610059.2	1.27494	0.00746048
XP_003625951.1	1.27586	0.00251191
XP_003627929.1	1.27768	0.0296547
XP_003612927.1	1.27906	0.0152396
XP_013456587.1	1.27963	0.0213088
XP_003617078.1	1.28009	0.0179058
XP_013446049.1	1.28034	8.63997e-05
XP_013445004.1	1.28046	0.00338155
XP_003629745.1	1.28118	0.0115097
XP_003594539.1	1.28632	0.000183848
XP_013450126.1	1.29136	0.0153466
XP_003596650.1	1.29219	9.61878e-05
XP_003602294.1	1.29394	0.004699
XP_013446016.1	1.29584	0.000435589
XP_013446279.1	1.29653	0.0336877
XP_003607891.1	1.30139	0.0138928
XP_003607793.1	1.30334	0.00445027
XP_003601936.1	1.30339	0.00586124
XP_013451741.1	1.30483	0.0239007
XP_003608862.1	1.30566	0.00265052
XP_013450761.1	1.30817	0.00322887
XP_003608450.1	1.31441	0.00494094
XP_013456580.1	1.31512	0.0276147
XP_013465064.1	1.31773	0.0326761
XP_003614571.1	1.31844	0.0253839
XP_013443164.1	1.32082	0.00562922
XP_013447843.1	1.32099	0.00252111
XP_013443377.1	1.3238	0.0270271
XP_013448737.1	1.32405	0.00948546
XP_003594195.1	1.32535	0.00119104
XP_003606385.1	1.32571	0.00689099
XP_003630404.1	1.32697	0.00151738
XP_003627932.1	1.33041	0.0181648
XP_003621530.1	1.33683	0.00397983
XP_003588718.1	1.33858	0.00504125
XP_003589554.1	1.33926	0.00467439
XP_003615096.1	1.34063	0.000353233
XP_013445953.1	1.34176	0.00696466
XP_003596914.2	1.3434	0.00218766
XP_003601570.1	1.34472	0.00509235
XP_003608580.1	1.34904	0.0439736
XP_013462245.1	1.34911	0.0293043
XP_003612954.1	1.35151	0.00171095
XP_003626477.2	1.35338	0.0170235
XP_003622688.1	1.35769	0.00920682
XP_003594154.1	1.36032	0.0483739
XP_013455625.1	1.36365	0.0172347
XP_003591472.1	1.37128	0.013479
XP_003611925.1	1.37266	0.0113131
XP_003601447.2	1.3732	0.0185415
XP_003593745.1	1.37591	0.0175418
XP_013464736.1	1.37939	0.00534756
XP_003609961.2	1.3797	0.03905
XP_003603034.1	1.3877	0.00873186
XP_003590665.1	1.38995	0.0441632
XP_003610916.1	1.39511	0.0157006
XP_003590684.1	1.39655	0.0296926
XP_013442937.1	1.40334	0.00184206
XP_013460197.1	1.42092	0.0333632
XP_013443065.1	1.44865	0.00255348
XP_013459179.1	1.45947	0.00693392
XP_003615951.1	1.46349	0.0157059
XP_013447094.1	1.4683	0.0438596
XP_003591104.1	1.48152	0.00467652
XP_003611587.1	1.49338	0.0207955
XP_013449265.1	1.49597	0.00373981
XP_003611036.1	1.50667	0.00133671
XP_003605677.2	1.51788	0.0322692
XP_003602440.1	1.54291	0.000640011
XP_003596907.1	1.55695	0.00264702
XP_003620169.1	1.60316	0.00359828
XP_003615971.1	1.67106	0.0313906
XP_003623434.1	1.67603	0.0120869
XP_003597454.1	1.67891	0.000435607
XP_003605744.1	1.70916	0.00782859
XP_003625217.2	2.0702	0.000519792
