# Supplementary material for: Quantitative proteomic analysis using iTRAQ to identify salt-responsive proteins during the germination stage of two Medicago species
Source: Sci Rep. 2018 Jun 22;8:9553. doi: 10.1038/s41598-018-27935-8 (PMC6015060; doi:10.1038/s41598-018-27935-8)
Supplement: Supplementary file 4 — Supplementary Table 3 [file 41598_2018_27935_MOESM4_ESM.xlsx]

## Sheet: Sheet1
Supplementary Table 3 Differentially expressed proteins in R108 (fold change ratio >1.2 or <0.83)
GenBank ID	Fold change ratio (RS/RO)	P-value
XP_013469337.1	0.548294	6.55928e-05
XP_003594831.1	0.634563	0.00211995
XP_013469679.1	0.672387	0.0177795
XP_013463310.1	0.716853	0.00778904
XP_013451590.1	0.741505	0.00378538
XP_013458692.1	0.766862	0.000963993
XP_003621459.2	0.776912	0.00790606
XP_003597023.2	0.779935	0.0207162
XP_003597210.2	0.787803	0.0284591
XP_003629975.1	0.796102	0.00356781
XP_013455289.1	0.800652	0.00276503
XP_013467307.1	0.808622	0.0013002
XP_003608758.2	0.810786	0.00388176
XP_003617483.2	0.810977	0.00613155
XP_013457416.1	0.816076	0.0457375
XP_003627323.1	0.822635	0.00672641
XP_013470283.1	0.822933	0.00544187
XP_003604901.1	0.829516	0.00267627
XP_003610946.1	1.20055	0.0158512
XP_013449500.1	1.20288	0.00236438
XP_003590600.1	1.20475	0.0101394
XP_013446003.1	1.20548	0.0241156
XP_003615096.1	1.20606	0.00399045
XP_003612954.1	1.20747	0.0210994
XP_013456601.1	1.20781	0.00749233
XP_013454768.1	1.20869	0.0367125
XP_003589000.1	1.20878	0.0108196
XP_003608387.1	1.20963	0.00691002
XP_003617078.1	1.21253	0.00743208
XP_013453855.1	1.213	0.0193187
XP_003624204.1	1.21457	0.0193945
XP_003589339.1	1.21524	0.00331973
XP_003596914.2	1.21717	0.0015819
XP_003601936.1	1.21736	0.0190631
XP_013467277.1	1.21857	0.0231631
XP_003601705.1	1.219	0.028998
XP_003608534.1	1.22132	0.0214465
XP_013457402.1	1.2217	0.0113769
XP_013469390.1	1.22324	0.0489965
XP_013456464.1	1.22337	0.0210345
XP_003624060.1	1.22382	0.00666313
XP_003616037.1	1.22409	0.0366729
XP_003604976.1	1.22683	0.0136427
XP_013465165.1	1.23062	0.0181681
XP_013450613.1	1.2323	0.0254703
XP_003603034.1	1.23241	0.0276762
XP_003610916.1	1.23615	0.00700486
XP_013461987.1	1.23752	0.0160527
XP_013442937.1	1.24157	0.00688378
XP_013466931.1	1.24719	0.0392344
XP_003602680.1	1.25032	0.00834684
XP_003629601.1	1.25098	0.0173264
XP_003596745.1	1.25589	0.00424168
XP_003598256.1	1.258	0.016259
XP_013455966.1	1.26238	0.00274849
XP_013463210.1	1.26313	0.00152975
XP_003621530.1	1.26391	0.0164863
XP_003603142.1	1.2648	0.00494425
XP_013455077.1	1.26744	0.0215107
XP_013458006.1	1.2698	0.0441645
XP_013458201.1	1.27161	0.0278965
XP_013457207.1	1.27196	0.0141438
XP_003615152.1	1.27295	0.00223441
XP_003630095.1	1.27386	0.0204038
XP_013462277.1	1.27413	0.0097212
XP_003592371.1	1.27598	0.00600562
XP_003612053.1	1.2801	0.000203528
XP_013461126.1	1.28226	0.0149231
XP_013458944.1	1.28343	0.00269727
XP_013445998.1	1.28764	0.00179477
XP_013461291.1	1.28777	0.00560606
XP_013444317.1	1.28915	0.0405454
XP_003594829.1	1.28996	0.00158673
XP_003608450.1	1.29049	0.0422618
XP_013442072.1	1.29153	0.0120971
XP_003625218.1	1.29167	0.0284195
XP_003602417.1	1.29256	0.0341922
XP_003625217.2	1.29436	0.0134162
XP_013468421.1	1.29709	0.0162328
XP_003601570.1	1.30462	0.0055278
XP_013463705.1	1.30989	0.0342074
XP_013460238.1	1.31056	0.0114031
XP_003615008.2	1.31198	0.0173886
XP_013466932.1	1.31434	0.0041477
XP_003589961.2	1.31654	0.00623625
XP_003596715.1	1.32137	0.0425853
XP_013456930.1	1.32144	0.00119726
XP_013449265.1	1.32475	0.0275975
XP_013444720.1	1.32806	0.0169366
XP_003604244.1	1.33043	0.0292934
XP_013443164.1	1.34093	0.0016166
XP_003618003.1	1.34602	0.000763241
XP_003591472.1	1.3477	0.00507781
XP_003609695.2	1.3513	0.0202794
XP_013443377.1	1.35619	0.00233748
XP_003594487.1	1.36679	0.00352085
XP_003596907.1	1.37374	0.03917
XP_013462245.1	1.37461	0.0019786
XP_003612078.1	1.37573	0.0255681
XP_013445083.1	1.38199	0.000117411
XP_013443643.1	1.38621	0.00867987
XP_013446279.1	1.38764	0.00110092
XP_013448737.1	1.39096	0.00219705
XP_013450327.1	1.39532	0.00488022
XP_003620871.1	1.39837	0.00252304
XP_003618025.2	1.39849	0.0305563
XP_013457291.1	1.39976	0.0375426
XP_003594849.1	1.41602	0.0104616
XP_003594834.1	1.42621	0.022452
XP_003606325.1	1.43069	0.0363769
XP_003597454.1	1.4348	0.00414924
XP_013462739.1	1.45051	0.00266453
XP_003588718.1	1.47078	0.00205976
XP_003609961.2	1.49434	0.0166489
XP_003612927.1	1.50282	0.000323103
XP_003618775.2	1.50704	0.0120536
XP_003622688.1	1.51387	0.0112942
XP_003627929.1	1.53188	0.0039019
XP_013455625.1	1.53799	0.0133056
XP_003627883.1	1.54086	0.00136347
XP_003601738.1	1.54173	0.00276778
XP_003594241.1	1.57368	0.0022915
XP_003601139.1	1.57714	0.0028751
XP_013451645.1	1.59673	0.000192656
XP_003609044.2	1.61701	0.00887696
XP_003610456.1	1.62315	0.00152772
XP_003609787.1	1.63492	0.00206894
XP_003626314.1	1.66611	0.00260796
XP_013460374.1	1.67962	0.0123621
XP_003623171.2	1.68157	0.0175677
XP_013457023.1	1.69237	0.000369708
XP_003590505.1	1.72053	0.0162542
XP_013452025.1	1.76078	0.00535755
XP_003628995.2	1.7729	0.0108929
XP_013447094.1	1.79005	0.00865983
XP_003602461.1	1.95349	0.00472956
XP_013443713.1	1.97488	0.00341914
