# Supplementary material for: Quantitative proteomic analysis using iTRAQ to identify salt-responsive proteins during the germination stage of two Medicago species
Source: Sci Rep. 2018 Jun 22;8:9553. doi: 10.1038/s41598-018-27935-8 (PMC6015060; doi:10.1038/s41598-018-27935-8)
Supplement: Supplementary file 5 — Supplementary Table 4 [file 41598_2018_27935_MOESM5_ESM.xlsx]

## Sheet: Sheet1
Supplementary Table 4 Gene Ontology classification and enrichment analysis of differentially expressed proteins
GO (ID)	Term	Protein Number	p-value
GO:0055114	oxidation-reduction process	56	8.1e-11
GO:0044281	small molecule metabolic process	41	3.3e-10
GO:0044710	single-organism metabolic process	84	4.1e-09
GO:0044712	single-organism catabolic process	20	2.2e-08
GO:0006546	glycine catabolic process	4	5e-08
GO:0006457	protein folding	12	8.4e-08
GO:0009069	serine family amino acid metabolic process	7	1.4e-07
GO:0006544	glycine metabolic process	5	1.9e-07
GO:0046686	response to cadmium ion	13	2.1e-07
GO:1901564	organonitrogen compound metabolic process	41	2.9e-07
GO:0009071	serine family amino acid catabolic process	4	3.4e-07
GO:0015979	photosynthesis	13	9.9e-07
GO:0010038	response to metal ion	14	1.1e-06
GO:0000413	protein peptidyl-prolyl isomerization	7	1.9e-06
GO:0009607	response to biotic stimulus	20	1.9e-06
GO:0018208	peptidyl-proline modification	7	2.4e-06
GO:0042744	hydrogen peroxide catabolic process	9	2.7e-06
GO:0009409	response to cold	12	3.1e-06
GO:1901606	alpha-amino acid catabolic process	6	3.3e-06
GO:0006979	response to oxidative stress	15	3.7e-06
GO:0009063	cellular amino acid catabolic process	6	4.4e-06
GO:0006091	generation of precursor metabolites and energy	13	6.6e-06
GO:0042743	hydrogen peroxide metabolic process	9	7.4e-06
GO:0016054	organic acid catabolic process	7	1.2e-05
GO:0046395	carboxylic acid catabolic process	7	1.2e-05
GO:0072593	reactive oxygen species metabolic process	10	1.2e-05
GO:0008152	metabolic process	164	1.3e-05
GO:0044282	small molecule catabolic process	8	1.5e-05
GO:1901565	organonitrogen compound catabolic process	8	1.8e-05
GO:0044248	cellular catabolic process	20	1.9e-05
GO:0009628	response to abiotic stimulus	28	1.9e-05
GO:0006082	organic acid metabolic process	23	2.1e-05
GO:0009735	response to cytokinin	9	2.3e-05
GO:0042548	regulation of photosynthesis, light reaction	4	2.8e-05
GO:0009056	catabolic process	25	3e-05
GO:0043467	regulation of generation of precursor metabolites and energy	4	3.5e-05
GO:0055086	nucleobase-containing small molecule metabolic process	14	3.8e-05
GO:0009266	response to temperature stimulus	13	5.9e-05
GO:0043436	oxoacid metabolic process	22	6.1e-05
GO:0050896	response to stimulus	69	8e-05
GO:0010205	photoinhibition	3	0.00012
GO:0043155	negative regulation of photosynthesis, light reaction	3	0.00012
GO:0019752	carboxylic acid metabolic process	21	0.00012
GO:0010109	regulation of photosynthesis	4	0.00013
GO:0010035	response to inorganic substance	16	0.00014
GO:0006563	L-serine metabolic process	4	0.00017
GO:0019684	photosynthesis, light reaction	7	0.00019
GO:0022900	electron transport chain	7	0.00021
GO:0006520	cellular amino acid metabolic process	13	0.00021
GO:1901605	alpha-amino acid metabolic process	10	0.00025
GO:0009605	response to external stimulus	18	0.00029
GO:0019464	glycine decarboxylation via glycine cleavage system	2	0.0003
GO:0009617	response to bacterium	10	0.00034
GO:0009117	nucleotide metabolic process	11	0.00036
GO:0006753	nucleoside phosphate metabolic process	11	0.00051
GO:0009767	photosynthetic electron transport chain	5	0.00076
GO:0043207	response to external biotic stimulus	14	0.00104
GO:0051707	response to other organism	14	0.00104
GO:0072521	purine-containing compound metabolic process	9	0.00105
GO:0042221	response to chemical	30	0.00134
GO:0010207	photosystem II assembly	3	0.00136
GO:0031669	cellular response to nutrient levels	5	0.00137
GO:0045333	cellular respiration	5	0.00145
GO:0006950	response to stress	43	0.00148
GO:0006094	gluconeogenesis	2	0.00148
GO:0042549	photosystem II stabilization	2	0.00148
GO:0006730	one-carbon metabolic process	3	0.00198
GO:0009644	response to high light intensity	4	0.0023
GO:0019319	hexose biosynthetic process	2	0.00273
GO:0031668	cellular response to extracellular stimulus	5	0.00277
GO:0015980	energy derivation by oxidation of organic compounds	5	0.00317
GO:0071496	cellular response to external stimulus	5	0.00317
GO:0031667	response to nutrient levels	5	0.00332
GO:0035999	tetrahydrofolate interconversion	2	0.00349
GO:0009642	response to light intensity	5	0.00361
GO:0009416	response to light stimulus	11	0.00365
GO:0006099	tricarboxylic acid cycle	3	0.00406
GO:0006970	response to osmotic stress	10	0.00416
GO:0009817	defense response to fungus, incompatible interaction	3	0.00443
GO:0051186	cofactor metabolic process	9	0.00446
GO:0009314	response to radiation	11	0.00474
GO:0006101	citrate metabolic process	3	0.00523
GO:0009651	response to salt stress	9	0.00557
GO:0009267	cellular response to starvation	4	0.00579
GO:0009991	response to extracellular stimulus	5	0.00603
GO:0045454	cell redox homeostasis	6	0.0063
GO:0046034	ATP metabolic process	6	0.0063
GO:0046128	purine ribonucleoside metabolic process	7	0.00647
GO:0006163	purine nucleotide metabolic process	7	0.0068
GO:0042278	purine nucleoside metabolic process	7	0.0068
GO:0019725	cellular homeostasis	7	0.00696
GO:1901566	organonitrogen compound biosynthetic process	23	0.00704
GO:0009144	purine nucleoside triphosphate metabolic process	6	0.00707
GO:0009205	purine ribonucleoside triphosphate metabolic process	6	0.00707
GO:0009060	aerobic respiration	3	0.0071
GO:0072350	tricarboxylic acid metabolic process	3	0.0071
GO:0009773	photosynthetic electron transport in photosystem I	2	0.00736
GO:0006575	cellular modified amino acid metabolic process	4	0.00805
GO:0042594	response to starvation	4	0.00841
GO:0043562	cellular response to nitrogen levels	2	0.00853
GO:0018193	peptidyl-amino acid modification	7	0.00859
GO:0009199	ribonucleoside triphosphate metabolic process	6	0.00881
GO:0006732	coenzyme metabolic process	7	0.0094
GO:0009765	photosynthesis, light harvesting	2	0.00977
GO:0043622	cortical microtubule organization	2	0.00977
GO:0009141	nucleoside triphosphate metabolic process	6	0.00978
GO:0016036	cellular response to phosphate starvation	3	0.00991
GO:0043623	cellular protein complex assembly	5	0.01003
GO:0009119	ribonucleoside metabolic process	7	0.01027
GO:0009126	purine nucleoside monophosphate metabolic process	6	0.01083
GO:0009167	purine ribonucleoside monophosphate metabolic process	6	0.01083
GO:0043603	cellular amide metabolic process	17	0.01107
GO:0031122	cytoplasmic microtubule organization	2	0.0111
GO:0015985	energy coupled proton transport, down electrochemical gradient	3	0.01187
GO:0015986	ATP synthesis coupled proton transport	3	0.01187
GO:0080167	response to karrikin	4	0.01217
GO:0009225	nucleotide-sugar metabolic process	2	0.01249
GO:0030865	cortical cytoskeleton organization	2	0.01249
GO:0019637	organophosphate metabolic process	11	0.01261
GO:0006790	sulfur compound metabolic process	5	0.01277
GO:0042451	purine nucleoside biosynthetic process	4	0.01363
GO:0046129	purine ribonucleoside biosynthetic process	4	0.01363
GO:1901575	organic substance catabolic process	16	0.01363
GO:0009161	ribonucleoside monophosphate metabolic process	6	0.01379
GO:0009116	nucleoside metabolic process	7	0.01578
GO:0009123	nucleoside monophosphate metabolic process	6	0.01653
GO:0046364	monosaccharide biosynthetic process	2	0.01711
GO:0035303	regulation of dephosphorylation	2	0.01879
GO:0035304	regulation of protein dephosphorylation	2	0.01879
GO:0046653	tetrahydrofolate metabolic process	2	0.01879
GO:0019318	hexose metabolic process	3	0.019
GO:1901657	glycosyl compound metabolic process	7	0.02046
GO:0009150	purine ribonucleotide metabolic process	6	0.02089
GO:0098542	defense response to other organism	9	0.0213
GO:0006006	glucose metabolic process	2	0.02234
GO:0009163	nucleoside biosynthetic process	4	0.02257
GO:0042455	ribonucleoside biosynthetic process	4	0.02257
GO:0006518	peptide metabolic process	15	0.02291
GO:0042742	defense response to bacterium	6	0.02311
GO:0098662	inorganic cation transmembrane transport	7	0.02353
GO:1902600	hydrogen ion transmembrane transport	5	0.0239
GO:0009070	serine family amino acid biosynthetic process	2	0.02421
GO:0006754	ATP biosynthetic process	3	0.02482
GO:0051510	regulation of unidimensional cell growth	2	0.02614
GO:0072522	purine-containing compound biosynthetic process	4	0.02695
GO:0009259	ribonucleotide metabolic process	6	0.02698
GO:1901135	carbohydrate derivative metabolic process	10	0.02719
GO:0006839	mitochondrial transport	2	0.02813
GO:0042773	ATP synthesis coupled electron transport	2	0.02813
GO:0009145	purine nucleoside triphosphate biosynthetic process	3	0.02917
GO:0009206	purine ribonucleoside triphosphate biosynthetic process	3	0.02917
GO:1901661	quinone metabolic process	2	0.03019
GO:1901663	quinone biosynthetic process	2	0.03019
GO:0009072	aromatic amino acid family metabolic process	3	0.03032
GO:1901659	glycosyl compound biosynthetic process	4	0.03096
GO:0098660	inorganic ion transmembrane transport	7	0.03206
GO:0006119	oxidative phosphorylation	2	0.0323
GO:0034622	cellular macromolecular complex assembly	6	0.03296
GO:0042181	ketone biosynthetic process	2	0.03446
GO:0006412	translation	14	0.036
GO:0022604	regulation of cell morphogenesis	2	0.03668
GO:0019693	ribose phosphate metabolic process	6	0.03719
GO:0098655	cation transmembrane transport	7	0.03729
GO:0006818	hydrogen transport	5	0.03763
GO:0015992	proton transport	5	0.03763
GO:0009725	response to hormone	16	0.03799
GO:0043043	peptide biosynthetic process	14	0.03858
GO:0009201	ribonucleoside triphosphate biosynthetic process	3	0.039
GO:0009112	nucleobase metabolic process	2	0.04129
GO:0009142	nucleoside triphosphate biosynthetic process	3	0.04169
GO:0009127	purine nucleoside monophosphate biosynthetic process	3	0.04733
GO:0009168	purine ribonucleoside monophosphate biosynthetic process	3	0.04733
GO:0044444	cytoplasmic part	127	1e-30
GO:0005737	cytoplasm	131	1e-30
GO:0005623	cell	153	5.4e-29
GO:0044464	cell part	151	9.8e-28
GO:0044424	intracellular part	134	9.7e-22
GO:0031967	organelle envelope	40	3.3e-21
GO:0031975	envelope	40	3.5e-21
GO:0005622	intracellular	135	1e-20
GO:0044446	intracellular organelle part	77	1.4e-20
GO:0044422	organelle part	77	1.4e-20
GO:0009507	chloroplast	57	2.6e-19
GO:0044435	plastid part	44	7.3e-19
GO:0044434	chloroplast part	43	2.2e-18
GO:1990204	oxidoreductase complex	17	3.1e-18
GO:0009536	plastid	57	4.9e-18
GO:0005618	cell wall	30	2.6e-17
GO:0030312	external encapsulating structure	30	3e-17
GO:0009579	thylakoid	29	1.8e-15
GO:0009526	plastid envelope	27	6.7e-15
GO:0043229	intracellular organelle	113	9.8e-15
GO:0005739	mitochondrion	34	9.8e-15
GO:0043226	organelle	113	1.1e-14
GO:0098796	membrane protein complex	25	1.8e-14
GO:0009570	chloroplast stroma	28	2.9e-14
GO:0043231	intracellular membrane-bounded organelle	106	3.8e-14
GO:0043227	membrane-bounded organelle	106	3.9e-14
GO:0009532	plastid stroma	28	5.9e-14
GO:0009534	chloroplast thylakoid	24	6.9e-14
GO:0031976	plastid thylakoid	24	6.9e-14
GO:0005576	extracellular region	29	1.2e-13
GO:0009505	plant-type cell wall	15	2e-12
GO:0032991	macromolecular complex	50	4e-12
GO:0044436	thylakoid part	22	2.1e-11
GO:0042651	thylakoid membrane	20	2.8e-11
GO:0031977	thylakoid lumen	10	4.3e-11
GO:0098803	respiratory chain complex	10	4.3e-11
GO:0070469	respiratory chain	11	4.5e-11
GO:0098800	inner mitochondrial membrane protein complex	11	5.3e-11
GO:0009941	chloroplast envelope	22	6.1e-11
GO:0031984	organelle subcompartment	25	7.1e-11
GO:0009543	chloroplast thylakoid lumen	9	7.3e-11
GO:0031978	plastid thylakoid lumen	9	7.3e-11
GO:0005746	mitochondrial respiratory chain	10	7.8e-11
GO:0071944	cell periphery	44	2.6e-10
GO:0098798	mitochondrial protein complex	11	3.5e-10
GO:0034357	photosynthetic membrane	20	3.7e-10
GO:0048046	apoplast	16	4.4e-10
GO:0005829	cytosol	34	7.2e-10
GO:0031966	mitochondrial membrane	14	7.6e-10
GO:0009654	photosystem II oxygen evolving complex	7	8.3e-10
GO:0005743	mitochondrial inner membrane	12	1.4e-09
GO:0005740	mitochondrial envelope	14	2.6e-09
GO:0044429	mitochondrial part	15	2.8e-09
GO:0010319	stromule	7	4.1e-09
GO:1902494	catalytic complex	17	5e-09
GO:0031090	organelle membrane	27	1.2e-08
GO:0044455	mitochondrial membrane part	11	1.6e-08
GO:0009535	chloroplast thylakoid membrane	16	1.9e-08
GO:0043234	protein complex	33	1.9e-08
GO:0055035	plastid thylakoid membrane	16	2.1e-08
GO:0005747	mitochondrial respiratory chain complex I	7	2.9e-08
GO:0030964	NADH dehydrogenase complex	7	3.6e-08
GO:0045271	respiratory chain complex I	7	3.6e-08
GO:0019866	organelle inner membrane	12	5.2e-08
GO:0009506	plasmodesma	19	1e-07
GO:0055044	symplast	19	1e-07
GO:0005911	cell-cell junction	19	1.1e-07
GO:0030054	cell junction	19	1.1e-07
GO:0022626	cytosolic ribosome	11	1.6e-07
GO:0044445	cytosolic part	11	2.6e-07
GO:0009521	photosystem	10	2.9e-07
GO:0005773	vacuole	19	4.4e-07
GO:0009523	photosystem II	8	7.3e-07
GO:0005774	vacuolar membrane	14	2.2e-06
GO:0044437	vacuolar part	14	2.4e-06
GO:0019898	extrinsic component of membrane	6	5.4e-06
GO:0010287	plastoglobule	6	1.8e-05
GO:0030529	ribonucleoprotein complex	19	3.2e-05
GO:0098805	whole membrane	15	3.2e-05
GO:0005777	peroxisome	8	4.6e-05
GO:0042579	microbody	8	4.6e-05
GO:0005840	ribosome	16	5.2e-05
GO:0044391	ribosomal subunit	8	0.00025
GO:0098588	bounding membrane of organelle	16	0.0004
GO:0015934	large ribosomal subunit	5	0.00148
GO:0043228	non-membrane-bounded organelle	22	0.00218
GO:0043232	intracellular non-membrane-bounded organelle	22	0.00218
GO:0005771	multivesicular body	2	0.00234
GO:0008540	proteasome regulatory particle, base subcomplex	2	0.00234
GO:0005838	proteasome regulatory particle	2	0.00299
GO:0022624	proteasome accessory complex	2	0.00299
GO:0016469	proton-transporting two-sector ATPase complex	4	0.00375
GO:0045259	proton-transporting ATP synthase complex	3	0.00657
GO:0070069	cytochrome complex	2	0.00733
GO:0022625	cytosolic large ribosomal subunit	3	0.01775
GO:0009522	photosystem I	3	0.02199
GO:0000502	proteasome complex	3	0.032
GO:0031968	organelle outer membrane	3	0.04019
GO:0000325	plant-type vacuole	3	0.04271
GO:0005886	plasma membrane	18	0.04745
GO:0033178	proton-transporting two-sector ATPase complex, catalytic domain	2	0.04894
GO:0019867	outer membrane	3	0.04934
GO:0016491	oxidoreductase activity	50	4.1e-12
GO:0016209	antioxidant activity	14	8.2e-10
GO:0003824	catalytic activity	145	1.2e-09
GO:0016684	oxidoreductase activity, acting on peroxide as acceptor	13	3.1e-09
GO:0005507	copper ion binding	12	1.6e-08
GO:0004601	peroxidase activity	12	2.6e-08
GO:0003755	peptidyl-prolyl cis-trans isomerase activity	7	4.3e-07
GO:0016859	cis-trans isomerase activity	7	5.5e-07
GO:0016853	isomerase activity	13	2.2e-06
GO:0008187	poly-pyrimidine tract binding	4	3e-06
GO:0008266	poly(U) RNA binding	4	3e-06
GO:0050897	cobalt ion binding	5	1.5e-05
GO:0051539	4 iron, 4 sulfur cluster binding	5	3.4e-05
GO:0003727	single-stranded RNA binding	4	5e-05
GO:0005509	calcium ion binding	10	0.00022
GO:0016836	hydro-lyase activity	5	0.00023
GO:0015925	galactosidase activity	4	0.00024
GO:0046906	tetrapyrrole binding	16	0.00027
GO:0003979	UDP-glucose 6-dehydrogenase activity	2	0.0004
GO:0004612	phosphoenolpyruvate carboxykinase (ATP) activity	2	0.0004
GO:0051920	peroxiredoxin activity	2	0.0004
GO:0046872	metal ion binding	55	0.00047
GO:0043169	cation binding	55	0.00051
GO:0008171	O-methyltransferase activity	5	0.00059
GO:0004565	beta-galactosidase activity	3	0.00098
GO:0048037	cofactor binding	12	0.00113
GO:0016829	lyase activity	11	0.00116
GO:0020037	heme binding	14	0.00125
GO:0003857	3-hydroxyacyl-CoA dehydrogenase activity	2	0.00138
GO:0004372	glycine hydroxymethyltransferase activity	2	0.00138
GO:0051536	iron-sulfur cluster binding	5	0.00165
GO:0051540	metal cluster binding	5	0.00165
GO:0005198	structural molecule activity	11	0.00186
GO:0003735	structural constituent of ribosome	10	0.0022
GO:0044769	ATPase activity, coupled to transmembrane movement of ions, rotational mechanism	3	0.0023
GO:0005543	phospholipid binding	4	0.00269
GO:0016830	carbon-carbon lyase activity	5	0.00321
GO:0051082	unfolded protein binding	4	0.00362
GO:0016835	carbon-oxygen lyase activity	6	0.00419
GO:0004611	phosphoenolpyruvate carboxykinase activity	2	0.00497
GO:0008137	NADH dehydrogenase (ubiquinone) activity	3	0.0057
GO:0050136	NADH dehydrogenase (quinone) activity	3	0.0057
GO:0016833	oxo-acid-lyase activity	2	0.00576
GO:0003954	NADH dehydrogenase activity	3	0.00607
GO:0003924	GTPase activity	5	0.00692
GO:0004553	hydrolase activity, hydrolyzing O-glycosyl compounds	11	0.00746
GO:0016887	ATPase activity	9	0.00775
GO:0008308	voltage-gated anion channel activity	2	0.00848
GO:0016655	oxidoreductase activity, acting on NAD(P)H, quinone or similar compound as acceptor	3	0.00859
GO:0016651	oxidoreductase activity, acting on NAD(P)H	4	0.00886
GO:0005253	anion channel activity	2	0.00948
GO:0016742	hydroxymethyl-, formyl- and related transferase activity	2	0.00948
GO:0015078	hydrogen ion transmembrane transporter activity	5	0.01036
GO:0045735	nutrient reservoir activity	4	0.01086
GO:0046914	transition metal ion binding	28	0.01236
GO:0016798	hydrolase activity, acting on glycosyl bonds	11	0.01258
GO:0005544	calcium-dependent phospholipid binding	2	0.01281
GO:0016638	oxidoreductase activity, acting on the CH-NH2 group of donors	2	0.01401
GO:0016628	oxidoreductase activity, acting on the CH-CH group of donors, NAD or NADP as acceptor	2	0.01527
GO:0046961	proton-transporting ATPase activity, rotational mechanism	2	0.01527
GO:0008483	transaminase activity	3	0.01658
GO:0016769	transferase activity, transferring nitrogenous groups	3	0.01658
GO:0016627	oxidoreductase activity, acting on the CH-CH group of donors	3	0.01727
GO:0016667	oxidoreductase activity, acting on a sulfur group of donors	4	0.01954
GO:0015399	primary active transmembrane transporter activity	5	0.02044
GO:0015405	P-P-bond-hydrolysis-driven transmembrane transporter activity	5	0.02044
GO:0046933	proton-transporting ATP synthase activity, rotational mechanism	2	0.02073
GO:0019829	cation-transporting ATPase activity	3	0.02332
GO:0048038	quinone binding	2	0.02372
GO:0042625	ATPase activity, coupled to transmembrane movement of ions	3	0.02415
GO:0016616	oxidoreductase activity, acting on the CH-OH group of donors, NAD or NADP as acceptor	4	0.02634
GO:0051287	NAD binding	3	0.02945
GO:0035091	phosphatidylinositol binding	2	0.03191
GO:0016614	oxidoreductase activity, acting on CH-OH group of donors	5	0.03255
GO:0016831	carboxy-lyase activity	3	0.03531
GO:0036442	hydrogen-exporting ATPase activity	2	0.03546
GO:0005244	voltage-gated ion channel activity	2	0.03728
GO:0022832	voltage-gated channel activity	2	0.03728
GO:0015077	monovalent inorganic cation transmembrane transporter activity	5	0.03968
GO:0003723	RNA binding	12	0.04228
GO:0050662	coenzyme binding	7	0.04247
GO:0005525	GTP binding	6	0.04289
GO:0019001	guanyl nucleotide binding	6	0.04289
GO:0032561	guanyl ribonucleotide binding	6	0.04289
GO:0016762	xyloglucan:xyloglucosyl transferase activity	2	0.04693
GO:0030170	pyridoxal phosphate binding	3	0.04749
GO:0016168	chlorophyll binding	2	0.04896
