# Supplementary material for: Quantitative proteomic analysis using iTRAQ to identify salt-responsive proteins during the germination stage of two Medicago species
Source: Sci Rep. 2018 Jun 22;8:9553. doi: 10.1038/s41598-018-27935-8 (PMC6015060; doi:10.1038/s41598-018-27935-8)
Supplement: Supplementary file 6 — Supplementary Table 5 [file 41598_2018_27935_MOESM6_ESM.xlsx]

## Sheet: Sheet1
Supplementary Table 5 The KEGG pathways of the differentially expressed proteins involved in
KEGG Pathway Term	Pathway ID	Protein number	P-Value
Metabolic pathways	mtr01100	75	3.83872e-37
Biosynthesis of secondary metabolites	mtr01110	45	2.36772e-23
Oxidative phosphorylation	mtr00190	15	5.14948e-13
Glycine, serine and threonine metabolism	mtr00260	9	8.20074e-10
Carbon metabolism	mtr01200	13	3.46019e-09
Photosynthesis	mtr00195	10	5.01354e-09
Glyoxylate and dicarboxylate metabolism	mtr00630	8	2.59586e-08
Phenylpropanoid biosynthesis	mtr00940	12	4.18815e-08
Valine, leucine and isoleucine degradation	mtr00280	5	7.13863e-06
Ribosome	mtr03010	11	1.15055e-05
alpha-Linolenic acid metabolism	mtr00592	5	3.06836e-05
Biosynthesis of amino acids	mtr01230	8	3.92386e-05
Ascorbate and aldarate metabolism	mtr00053	4	5.60793e-05
Pyruvate metabolism	mtr00620	5	0.000135757
Fatty acid degradation	mtr00071	4	0.000148114
One carbon pool by folate	mtr00670	3	0.000331521
Isoflavonoid biosynthesis	mtr00943	2	0.000478264
Glycolysis / Gluconeogenesis	mtr00010	5	0.000654572
Flavonoid biosynthesis	mtr00941	4	0.000785434
Cyanoamino acid metabolism	mtr00460	4	0.000856986
Sulfur metabolism	mtr00920	3	0.00103007
Starch and sucrose metabolism	mtr00500	7	0.00144885
Pentose and glucuronate interconversions	mtr00040	5	0.00157793
Amino sugar and nucleotide sugar metabolism	mtr00520	5	0.00201694
beta-Alanine metabolism	mtr00410	3	0.0020539
Citrate cycle (TCA cycle)	mtr00020	3	0.00254002
Phenylalanine metabolism	mtr00360	3	0.00339283
Proteasome	mtr03050	3	0.00422243
Galactose metabolism	mtr00052	3	0.00691783
Fatty acid metabolism	mtr01212	3	0.00817162
Stilbenoid, diarylheptanoid and gingerol biosynthesis	mtr00945	2	0.0110733
Phagosome	mtr04145	3	0.0113739
Spliceosome	mtr03040	5	0.0163886
Cysteine and methionine metabolism	mtr00270	3	0.0201158
Phenylalanine, tyrosine and tryptophan biosynthesis	mtr00400	2	0.0208363
Glutathione metabolism	mtr00480	3	0.0247988
Ubiquinone and other terpenoid-quinone biosynthesis	mtr00130	2	0.0261973
Tryptophan metabolism	mtr00380	2	0.0280954
Glycerolipid metabolism	mtr00561	2	0.0662916
Glycosphingolipid biosynthesis - globo series	mtr00603	1	0.069924
Peroxisome	mtr04146	2	0.0716752
Taurine and hypotaurine metabolism	mtr00430	1	0.0788715
Vitamin B6 metabolism	mtr00750	1	0.0921323
Arachidonic acid metabolism	mtr00590	1	0.0921323
RNA transport	mtr03013	3	0.0985378
Photosynthesis - antenna proteins	mtr00196	1	0.118086
Isoquinoline alkaloid biosynthesis	mtr00950	1	0.130785
Histidine metabolism	mtr00340	1	0.143301
Biosynthesis of unsaturated fatty acids	mtr01040	1	0.151546
Tropane, piperidine and pyridine alkaloid biosynthesis	mtr00960	1	0.151546
Sphingolipid metabolism	mtr00600	1	0.163764
Linoleic acid metabolism	mtr00591	1	0.163764
Pantothenate and CoA biosynthesis	mtr00770	1	0.183741
Porphyrin and chlorophyll metabolism	mtr00860	1	0.199379
Lysine degradation	mtr00310	1	0.207086
Tyrosine metabolism	mtr00350	1	0.229766
Alanine, aspartate and glutamate metabolism	mtr00250	1	0.229766
Circadian rhythm - plant	mtr04712	1	0.244526
Purine metabolism	mtr00230	2	0.247399
Terpenoid backbone biosynthesis	mtr00900	1	0.248171
Aminoacyl-tRNA biosynthesis	mtr00970	1	0.314205
Arginine and proline metabolism	mtr00330	1	0.317516
Carbon fixation in photosynthetic organisms	mtr00710	1	0.36223
Protein processing in endoplasmic reticulum	mtr04141	2	0.497915
Pyrimidine metabolism	mtr00240	1	0.534493
Ubiquitin mediated proteolysis	mtr04120	1	0.688781
Endocytosis	mtr04144	1	0.723019
