# Supplementary material for: Quantitative proteomic analysis using iTRAQ to identify salt-responsive proteins during the germination stage of two Medicago species
Source: Sci Rep. 2018 Jun 22;8:9553. doi: 10.1038/s41598-018-27935-8 (PMC6015060; doi:10.1038/s41598-018-27935-8)
Supplement: Supplementary file 7 — Supplementary Table 6 [file 41598_2018_27935_MOESM7_ESM.xlsx]

## Sheet: Sheet1
The fold changes of protein and transcript abundances of 15 identified proteins by iTRAQ.
Accession	MS/M0(protein)	RS/R0(protein)	MS/M0(transcript)	RS/R0(transcript)
XP_003608459.1	0.778228	0.99407	0.56	1.13
XP_003610759.1	0.541404	0.757276	0.35	0.55
XP_003594831.1	0.807917	0.634563	0.95	0.71
XP_003597023.2	0.960475	0.779935	1.12	1.13
XP_013457416.1	0.786541	0.816076	0.62	0.53
XP_013463310.1	0.801831	0.716853	0.48	0.55
XP_003605677.2	1.51788	1.07482	8.23	3.12
XP_003605744.1	1.70916	1.10362	5.21	0.95
XP_003606325.1	1.20412	1.43069	1.65	1.09
XP_003610916.1	1.39511	1.23615	2.56	3.73
XP_003610946.1	1.08934	1.20055	1.93	1.55
XP_003594834.1	0.946023	1.42621	1.15	4.14
XP_003594849.1	0.986171	1.41602	1.18	6.89
XP_003596650.1	1.29219	1.12605	4.43	0.97
XP_003596715.1	0.921237	1.32137	1.85	3.45
