# Supplementary material for: Quantitative proteomic analysis using iTRAQ to identify salt-responsive proteins during the germination stage of two Medicago species
Source: Sci Rep. 2018 Jun 22;8:9553. doi: 10.1038/s41598-018-27935-8 (PMC6015060; doi:10.1038/s41598-018-27935-8)
Supplement: Supplementary file 8 — Supplementary Table 7 [file 41598_2018_27935_MOESM8_ESM.xlsx]

## Sheet: Sheet1
Supplementary Table 6 The qRT-PCR primers used in this study
No.	GenBank protein ID	Gene ID	Forward primer (5'-3')	Reverse primer (5'-3')
1	XP_003608459.1	MTR_4g095330	GCGTCAAGGATATGGCACAC	GCCTCAGAGGAAACATTAGCAC
2	XP_003610759.1	MTR_5g006710	TCCGGTTGTTGGTTACACTGA	GTGACCAAATTCACTGCAAAACC
3	XP_003594831.1	MTR_2g035120	CCTTGAGGGTTACTGTTTGGCT	TTCCTTACCAAAAGGAAAGGGGGA
4	XP_003597023.2	MTR_2g088770	TGCAGCTACAGGTGGTCCATAC	AGAGTTTGGAGGGTGGTGAAGT
5	XP_013457416.1	MTR_4g094815	CGGAACCTTATGGCCACACCT	AAGAGCAAGAGCAGTGGAGAGA
6	XP_013463310.1	MTR_2g437530	GCTGCTGCTGAGGTTTCCAAG	CTGTTTCTCGGCAGGAGGAGG
7	XP_003605677.2	MTR_4g036260	GCGGAGGAGTGTCTGGATTG	TGCAAATGCAGATTTGAAGAAAAAG
8	XP_003605744.1	MTR_4g038440	CGTATGTGTTGTGTTGTGTGGC	ATGGAACCAAAAGCCTCCCC
9	XP_003606325.1	MTR_4g057210	GGGCTTTCAAGGTGAAGCGT	CACCTCCCTTTGAAGCTGTGC
10	XP_003610916.1	MTR_5g008460	TGGCACACACACGCCTTCTA	CACCGGGAGGTGCTAGTTCA
11	XP_003610946.1	MTR_5g008800	TGCACTTGAGTTTGTGTTAGGCA	ATGCGCGTATCGCGTATGTT
12	XP_003594834.1	MTR_2g035150	AGCATATAGTGTGTGCTTGCTCT	TCTCACTCACACTCACACTTAAGCA
13	XP_003594849.1	MTR_2g035320	GGCTGGCTCTGATGGTGGAT	TGGCCTTAGTCTCATCACGCA
14	XP_003596650.1	MTR_2g083180	AGTAATTTGATTTCAACCCGGCG	TCAGCCCCGATAAGCATGGA
15	XP_003596715.1	MTR_2g084000	GCACCATCACAGTCAGCCCA	AGCTACCAATGGAGGGAAGCA
16	XP_003602545.2 (β-actin)	MTR_3g095530	TGGGCTGCCACAGAACATTTGA	TGGGCTGCCACAGAACATTTGA
